# Supplementary material for: Design and Characterization of a Transcriptional Repression Toolkit for Plants
Source: ACS Synth Biol. 2024 Sep 24;13(10):3137–43. doi: 10.1021/acssynbio.4c00404 (PMC11494698; doi:10.1021/acssynbio.4c00404)
Supplement: Supplementary file 1 — sb4c00404_si_001.xlsx [file sb4c00404_si_001.xlsx]

## Sheet: Table S1
Table S1: Natural EAR repressor data
construct_true	color_class	ID	composition	motif_color	green_blanked	red_blanked	green_red_ratio	log2_ratio	log10_ratio
gal4	gal4	101_1		neither	998	192.375	5.18778	2.37512	0.714982
gal4	gal4	101_1		neither	2444.25	2401.75	1.0177	0.0253059	0.00761782
gal4	gal4	101_1		neither	3120.5	1362.5	2.29028	1.19552	0.359888
gal4	gal4	101_1		neither	3687.25	951.125	3.87672	1.95484	0.588465
gal4	gal4	101_1		neither	4131.25	1296.88	3.18554	1.67154	0.503183
gal4	gal4	101_1		neither	4409.38	2955.25	1.49205	0.577294	0.173783
gal4	gal4	101_2		neither	563.125	237.375	2.3723	1.24629	0.37517
gal4	gal4	101_2		neither	2262.25	1502.88	1.50528	0.590033	0.177618
gal4	gal4	101_2		neither	2580.88	2794.62	0.923514	-0.114794	-0.0345566
gal4	gal4	101_2		neither	3142.62	1137.62	2.76244	1.46595	0.441293
gal4	gal4	101_2		neither	3250.75	2068.75	1.57136	0.652013	0.196276
gal4	gal4	101_2		neither	3595.62	1172.38	3.06696	1.61681	0.486708
gal4	gal4	101_3		neither	1889.75	1536.62	1.22981	0.29843	0.0898365
gal4	gal4	101_3		neither	2015.88	411	4.90481	2.2942	0.690622
gal4	gal4	101_3		neither	2494.88	806.5	3.09346	1.62922	0.490444
gal4	gal4	101_3		neither	3351.25	2315.38	1.44739	0.533453	0.160585
gal4	gal4	101_3		neither	5219.5	2814	1.85483	0.891289	0.268305
SRDX	SRDX	102_1	LDLDLELRLGFA	LxLxL	73.125	142.75	0.512259	-0.965054	-0.29051
SRDX	SRDX	102_1	LDLDLELRLGFA	LxLxL	82.875	370.5	0.223684	-2.16046	-0.650365
SRDX	SRDX	102_1	LDLDLELRLGFA	LxLxL	112.375	279	0.402778	-1.31194	-0.394934
SRDX	SRDX	102_1	LDLDLELRLGFA	LxLxL	137.625	405.375	0.3395	-1.55851	-0.46916
SRDX	SRDX	102_1	LDLDLELRLGFA	LxLxL	140.625	495.25	0.283948	-1.8163	-0.546762
SRDX	SRDX	102_1	LDLDLELRLGFA	LxLxL	230.75	765.5	0.301437	-1.73007	-0.520803
SRDX	SRDX	102_2	LDLDLELRLGFA	LxLxL	103.625	169	0.613166	-0.705651	-0.212422
SRDX	SRDX	102_2	LDLDLELRLGFA	LxLxL	125.875	365.125	0.344745	-1.5364	-0.462502
SRDX	SRDX	102_2	LDLDLELRLGFA	LxLxL	148.5	490.125	0.302984	-1.72269	-0.51858
SRDX	SRDX	102_2	LDLDLELRLGFA	LxLxL	150.25	274.25	0.547858	-0.868127	-0.261332
SRDX	SRDX	102_2	LDLDLELRLGFA	LxLxL	155.5	540.875	0.287497	-1.79838	-0.541367
SRDX	SRDX	102_2	LDLDLELRLGFA	LxLxL	181.875	573	0.317408	-1.65559	-0.498382
SRDX	SRDX	102_3	LDLDLELRLGFA	LxLxL	79.125	146.875	0.538723	-0.892383	-0.268634
SRDX	SRDX	102_3	LDLDLELRLGFA	LxLxL	109.375	308.75	0.354251	-1.49716	-0.450689
SRDX	SRDX	102_3	LDLDLELRLGFA	LxLxL	117.875	232.125	0.507808	-0.977644	-0.2943
SRDX	SRDX	102_3	LDLDLELRLGFA	LxLxL	120.75	372.875	0.323835	-1.62667	-0.489676
SRDX	SRDX	102_3	LDLDLELRLGFA	LxLxL	123.5	454.875	0.271503	-1.88096	-0.566225
SRDX	SRDX	102_3	LDLDLELRLGFA	LxLxL	219.625	765.5	0.286904	-1.80136	-0.542263
103	weaker	103_1	DLNSDP	DLNxxP	245.625	699.5	0.351144	-1.50987	-0.454515
103	weaker	103_1	DLNSDP	DLNxxP	1350.12	812.625	1.66144	0.732431	0.220484
103	weaker	103_2	DLNSDP	DLNxxP	449.625	1166.75	0.385365	-1.3757	-0.414127
103	weaker	103_2	DLNSDP	DLNxxP	516.875	750.125	0.689052	-0.537316	-0.161748
103	weaker	103_3	DLNSDP	DLNxxP	340.75	1016.38	0.33526	-1.57665	-0.474618
103	weaker	103_3	DLNSDP	DLNxxP	391.875	937.5	0.418	-1.25843	-0.378824
104	weaker	104_1	DLNFKP	DLNxxP	808.125	767.25	1.05327	0.0748817	0.0225416
104	weaker	104_1	DLNFKP	DLNxxP	837.25	2609.12	0.320893	-1.63984	-0.49364
104	weaker	104_1	DLNFKP	DLNxxP	1167.5	2289.5	0.509937	-0.97161	-0.292484
104	weaker	104_1	DLNFKP	DLNxxP	2605.12	2041.12	1.27632	0.351988	0.105959
104	weaker	104_2	DLNFKP	DLNxxP	1120	1958.12	0.571976	-0.805974	-0.242622
104	weaker	104_2	DLNFKP	DLNxxP	1449.25	1995.5	0.726259	-0.461444	-0.138908
104	weaker	104_2	DLNFKP	DLNxxP	1717.25	1446.62	1.18707	0.247409	0.0744776
104	weaker	104_3	DLNFKP	DLNxxP	822	1819.62	0.451741	-1.14643	-0.34511
104	weaker	104_3	DLNFKP	DLNxxP	885.75	2410.25	0.367493	-1.44421	-0.434751
104	weaker	104_3	DLNFKP	DLNxxP	1538.12	3111.25	0.494375	-1.01632	-0.305943
104	weaker	104_3	DLNFKP	DLNxxP	1729.25	1889.88	0.915008	-0.128144	-0.0385753
105	weaker	105_1	DLNASP	DLNxxP	515.625	1747.88	0.295001	-1.76121	-0.530176
105	weaker	105_2	DLNASP	DLNxxP	637.5	1756.88	0.36286	-1.46251	-0.440261
105	weaker	105_3	DLNASP	DLNxxP	443.625	1339.88	0.331094	-1.59469	-0.480048
106	weaker	106_1	DLNASP	DLNxxP	1353	840.375	1.61	0.687057	0.206825
106	weaker	106_1	DLNASP	DLNxxP	1589.5	1871.25	0.849432	-0.235429	-0.0708713
106	weaker	106_2	DLNASP	DLNxxP	1382.38	702.5	1.96779	0.976579	0.29398
106	weaker	106_2	DLNASP	DLNxxP	2051.62	1638	1.25252	0.324832	0.0977841
106	weaker	106_3	DLNASP	DLNxxP	1422.12	612.875	2.32042	1.21438	0.365566
106	weaker	106_3	DLNASP	DLNxxP	2034	1618	1.25711	0.330108	0.0993724
107	weaker	107_1	DLNFPP	DLNxxP	760.5	1516.5	0.501484	-0.995725	-0.299743
107	weaker	107_1	DLNFPP	DLNxxP	1099.38	696.875	1.57758	0.657712	0.197991
107	weaker	107_2	DLNFPP	DLNxxP	576.25	1083	0.532087	-0.910266	-0.274018
107	weaker	107_2	DLNFPP	DLNxxP	817.625	617.875	1.32329	0.404124	0.121654
107	weaker	107_2	DLNFPP	DLNxxP	1222.75	912.125	1.34055	0.422826	0.127283
107	weaker	107_3	DLNFPP	DLNxxP	1244.38	1189.88	1.0458	0.0646113	0.0194499
108	weaker	108_1	DLNQIP	DLNxxP	811.125	1751.38	0.463136	-1.11049	-0.334291
108	weaker	108_2	DLNQIP	DLNxxP	561.25	1905.12	0.2946	-1.76317	-0.530767
108	weaker	108_3	DLNQIP	DLNxxP	275.625	1150	0.239674	-2.06086	-0.620379
109	weaker	109_1	LDLNLAP	DLNxxP	416.25	1244.5	0.334472	-1.58004	-0.475641
109	weaker	109_2	LDLNLAP	DLNxxP	269.625	1411.12	0.191071	-2.38782	-0.718805
109	weaker	109_3	LDLNLAP	DLNxxP	149.75	978.25	0.153079	-2.70765	-0.815083
110	weaker	110_2	DLNKLP	DLNxxP	2486.38	1659.88	1.49793	0.582969	0.175491
111	weaker	111_1	LELSL	LxLxL	4671	2197	2.12608	1.0882	0.32758
111	weaker	111_2	LELSL	LxLxL	3247.25	1590.88	2.04117	1.0294	0.30988
111	weaker	111_3	LELSL	LxLxL	3312.88	1987.38	1.66696	0.73722	0.221925
112	weaker	112_1	LDLNLPP	both	229.75	1359.12	0.169043	-2.56454	-0.772004
112	weaker	112_2	LDLNLPP	both	625.5	1515.75	0.412667	-1.27695	-0.3844
112	weaker	112_3	LDLNLPP	both	196.625	1078.5	0.182313	-2.45551	-0.739181
113	weaker	113_1	LDLSL	LxLxL	3324.12	1663.5	1.99827	0.998753	0.300655
113	weaker	113_2	LDLSL	LxLxL	3907.88	1936	2.01853	1.01331	0.305035
113	weaker	113_3	LDLSL	LxLxL	2873.62	1642.38	1.74968	0.807088	0.242958
114	weaker	114_1	LELTLGL	LxLxL	1858.62	928.125	2.00256	1.00184	0.301585
114	weaker	114_2	LELTLGL	LxLxL	633.25	625.25	1.01279	0.018342	0.0055215
114	weaker	114_3	LELTLGL	LxLxL	1856.62	959.125	1.93575	0.952892	0.286849
115	weaker	115_1	LELRL	LxLxL	966.5	1022.75	0.945001	-0.0816119	-0.0245676
115	weaker	115_2	LELRL	LxLxL	956.25	1229.38	0.777834	-0.362465	-0.109113
115	weaker	115_3	LELRL	LxLxL	767	817.375	0.93837	-0.0917715	-0.027626
116	stronger	116_1	LDLTLRL	LxLxL	104	270.75	0.384118	-1.38038	-0.415535
116	stronger	116_2	LDLTLRL	LxLxL	115.25	439.75	0.262081	-1.93192	-0.581565
116	stronger	116_3	LDLTLRL	LxLxL	108.5	444.875	0.243889	-2.0357	-0.612808
117	weaker	117_1	LRLVL	LxLxL	3042.62	1479.5	2.05652	1.04021	0.313133
117	weaker	117_2	LRLVL	LxLxL	2845.12	2884.12	0.986478	-0.0196417	-0.00591273
117	weaker	117_3	LRLVL	LxLxL	2743.25	1365.5	2.00897	1.00646	0.302974
118	weaker	118_1	LRLRL	LxLxL	3777.5	2710	1.39391	0.479139	0.144235
118	weaker	118_2	LRLRL	LxLxL	3900.75	1664.12	2.34402	1.22899	0.369962
118	weaker	118_3	LRLRL	LxLxL	3327.75	1900.75	1.75076	0.807978	0.243226
119	weaker	119_1	LELTL	LxLxL	421.875	640.375	0.658794	-0.602101	-0.181251
119	weaker	119_2	LRLRL	LxLxL	1327.12	1112.75	1.19265	0.254175	0.0765142
119	weaker	119_3	LELTL	LxLxL	259.875	486.25	0.534447	-0.90388	-0.272095
120	weaker	120_1	DLNSNP	DLNxxP	936.625	1201.38	0.779628	-0.359143	-0.108113
120	weaker	120_2	DLNSNP	DLNxxP	1284.75	2081.88	0.617112	-0.696396	-0.209636
120	weaker	120_3	DLNSNP	DLNxxP	1628.5	1960.25	0.830761	-0.267494	-0.0805237
121	weaker	121_1	DLNANP	DLNxxP	758.375	2242.25	0.338221	-1.56396	-0.4708
121	weaker	121_2	DLNANP	DLNxxP	372.375	1437.62	0.259021	-1.94886	-0.586665
121	weaker	121_3	DLNANP	DLNxxP	407	1308.5	0.311043	-1.68481	-0.507179
122	weaker	122_1	LSLML	LxLxL	5450.88	1860	2.93058	1.55119	0.466953
122	weaker	122_2	LSLML	LxLxL	2215.5	1945.75	1.13864	0.187306	0.0563847
122	weaker	122_3	LSLML	LxLxL	4804.38	2104.38	2.28304	1.19096	0.358514
123	weaker	123_1	LDLHL	LxLxL	1255.88	960.125	1.30803	0.387399	0.116619
123	weaker	123_2	LDLHL	LxLxL	1030.88	1275.75	0.808054	-0.307476	-0.0925596
123	weaker	123_3	LDLHL	LxLxL	658.25	915.375	0.719104	-0.475727	-0.143208
124	weaker	124_1	LTLRL	LxLxL	1767.12	1605.12	1.10093	0.138718	0.0417584
124	weaker	124_2	LTLRL	LxLxL	1996.12	2580.25	0.773617	-0.370309	-0.111474
124	weaker	124_3	LTLRL	LxLxL	3973.62	2069.25	1.92032	0.941348	0.283374
125	weaker	125_1	DLNIPP	DLNxxP	1047.62	1098.75	0.95347	-0.0687408	-0.020693
125	weaker	125_2	DLNIPP	DLNxxP	2297.75	1640.12	1.40096	0.486416	0.146426
125	weaker	125_3	DLNIPP	DLNxxP	3180	1960.12	1.62235	0.698081	0.210143
126	weaker	126_1	LTLKL	LxLxL	1213.62	1576.62	0.769761	-0.377517	-0.113644
126	weaker	126_2	LTLKL	LxLxL	1799.25	1730.88	1.0395	0.0558941	0.0168258
126	weaker	126_3	LTLKL	LxLxL	2137.12	1589	1.34495	0.427552	0.128706
127	weaker	127_1	LDLHLSL	LxLxL	396.125	1126	0.351798	-1.50718	-0.453706
127	weaker	127_2	LDLHLSL	LxLxL	295.625	1029	0.287293	-1.7994	-0.541674
127	weaker	127_3	LDLHLSL	LxLxL	220.75	893	0.2472	-2.01625	-0.606951
128	weaker	128_1	DLNVPA	DLNxxP	2358.75	982.125	2.40168	1.26404	0.380515
128	weaker	128_2	DLNVPA	DLNxxP	2116.62	787.5	2.68778	1.42641	0.429393
128	weaker	128_3	DLNVPA	DLNxxP	2723	1678.38	1.6224	0.698132	0.210159
129	weaker	129_1	LDLRLGL	LxLxL	308.5	494.625	0.623705	-0.681065	-0.205021
129	weaker	129_2	LDLRLGL	LxLxL	300	670.375	0.447511	-1.16001	-0.349197
129	weaker	129_3	LDLRLGL	LxLxL	256	401.875	0.637014	-0.650603	-0.195851
133	weaker	133_1	LKLEL	LxLxL	924.125	2193.62	0.421278	-1.24716	-0.375432
133	weaker	133_2	LKLEL	LxLxL	877.5	1867.38	0.469911	-1.08954	-0.327984
133	weaker	133_3	LKLEL	LxLxL	786.375	2070	0.379891	-1.39634	-0.420341
134	weaker	134_1	LSLDLNLTP	both	138.625	446.875	0.31021	-1.68868	-0.508344
134	weaker	134_1	LSLDLNLTP	both	488.25	1384.88	0.352559	-1.50406	-0.452768
134	weaker	134_2	LSLDLNLTP	both	218.625	640.125	0.341535	-1.5499	-0.466565
134	weaker	134_2	LSLDLNLTP	both	1037.62	1540.62	0.673509	-0.570231	-0.171657
134	weaker	134_3	LSLDLNLTP	both	126.5	441.25	0.286686	-1.80246	-0.542594
134	weaker	134_3	LSLDLNLTP	both	357.875	930.625	0.384553	-1.37874	-0.415043
135	stronger	135_1	LDLELRL	LxLxL	110.5	334	0.330838	-1.5958	-0.480384
135	stronger	135_1	LDLELRL	LxLxL	124	390.625	0.31744	-1.65544	-0.498338
135	stronger	135_2	LDLELRL	LxLxL	125.25	337.75	0.370836	-1.43115	-0.430818
135	stronger	135_2	LDLELRL	LxLxL	158.125	523	0.302342	-1.72575	-0.519501
135	stronger	135_3	LDLELRL	LxLxL	92	244.125	0.376856	-1.40791	-0.423824
135	stronger	135_3	LDLELRL	LxLxL	129.5	260.875	0.496406	-1.01041	-0.304163
136	weaker	136_1	LDLDLNLPA	both	129.25	468	0.276175	-1.85634	-0.558815
136	weaker	136_1	LDLDLNLPA	both	165.125	464.75	0.355299	-1.4929	-0.449407
136	weaker	136_2	LDLDLNLPA	both	112	801.875	0.139673	-2.83988	-0.854889
136	weaker	136_2	LDLDLNLPA	both	188.25	740.25	0.254306	-1.97536	-0.594643
136	weaker	136_3	LDLDLNLPA	both	163.875	573	0.285995	-1.80594	-0.543642
136	weaker	136_3	LDLDLNLPA	both	189.625	741	0.255904	-1.96632	-0.591923
137	weaker	137_1	LNLSLGL	LxLxL	640.625	1300.12	0.492741	-1.0211	-0.307381
137	weaker	137_2	LNLSLGL	LxLxL	1002.38	945.5	1.06015	0.084273	0.0253687
137	weaker	137_3	LNLSLGL	LxLxL	407.625	1242.62	0.328035	-1.60808	-0.484079
138	weaker	138_1	LDLDLRL	LxLxL	167.75	587.625	0.285471	-1.80858	-0.544438
138	weaker	138_2	LDLDLRL	LxLxL	445.375	846.125	0.52637	-0.92585	-0.278709
138	weaker	138_3	LDLDLRL	LxLxL	228.25	546.25	0.417849	-1.25895	-0.378981
139	weaker	139_1	LDLNLTP	both	164.75	631.75	0.260784	-1.93908	-0.58372
139	weaker	139_2	LDLNLTP	both	168.375	729.75	0.23073	-2.11572	-0.636896
139	weaker	139_3	LDLNLTP	both	308.125	1265.88	0.243409	-2.03855	-0.613664
140	stronger	140_1	LELRLGL	LxLxL	137.875	509.125	0.270808	-1.88466	-0.567339
140	stronger	140_2	LELRLGL	LxLxL	153	469.5	0.325879	-1.61759	-0.486944
140	stronger	140_3	LELRLGL	LxLxL	85.25	251	0.339641	-1.55792	-0.468979
141	weaker	141_1	DLNLPP	DLNxxP	2415.75	1832.75	1.3181	0.398461	0.119949
141	weaker	141_2	DLNLPP	DLNxxP	3248.38	1947.38	1.66808	0.738187	0.222217
141	weaker	141_3	DLNLPP	DLNxxP	2941.12	2570.38	1.14424	0.194389	0.058517
142	weaker	142_1	DLNVPP	DLNxxP	1688.5	1714.88	0.98462	-0.0223612	-0.0067314
142	weaker	142_2	DLNVPP	DLNxxP	1045.38	2178.5	0.47986	-1.05931	-0.318885
142	weaker	142_3	DLNVPP	DLNxxP	752.25	1609.62	0.467345	-1.09744	-0.330363
143	weaker	143_1	DLNVEP	DLNxxP	2745.38	3335.25	0.823139	-0.280792	-0.0845267
143	weaker	143_2	DLNVEP	DLNxxP	6625.12	2309.5	2.86864	1.52037	0.457676
143	weaker	143_3	DLNVEP	DLNxxP	3796.38	2530.5	1.50025	0.5852	0.176163
144	weaker	144_1	DLNKSP	DLNxxP	1020.88	1886.12	0.541255	-0.885619	-0.266598
144	weaker	144_2	DLNKSP	DLNxxP	741.125	1170.62	0.633102	-0.65949	-0.198526
144	weaker	144_3	DLNKSP	DLNxxP	770.75	1655.38	0.465604	-1.10282	-0.331983
146	weaker	146_1	DLNRSP	DLNxxP	795.125	2242.5	0.354571	-1.49585	-0.450297
146	weaker	146_2	DLNRSP	DLNxxP	1172	1717.88	0.682238	-0.551652	-0.166064
146	weaker	146_2	DLNRSP	DLNxxP	2239.5	2094.38	1.06929	0.0966569	0.0290966
146	weaker	146_3	DLNRSP	DLNxxP	589.25	1809.75	0.325597	-1.61884	-0.487319
147	weaker	147_1	LSLKL	DLNxxP	1065.5	609.875	1.74708	0.804945	0.242313
147	weaker	147_2	LSLKL	DLNxxP	2249.75	1638	1.37347	0.457829	0.13782
147	weaker	147_3	LSLKL	DLNxxP	1222.25	831.125	1.4706	0.556402	0.167494
148	stronger	148_1	LQLDLNLPA	both	96.125	322.25	0.298293	-1.7452	-0.525357
148	stronger	148_1	LQLDLNLPA	both	136.25	476.875	0.285714	-1.80735	-0.544068
148	stronger	148_2	LQLDLNLPA	both	120.375	467.25	0.257624	-1.95666	-0.589013
148	stronger	148_2	LQLDLNLPA	both	142.25	491.875	0.289199	-1.78986	-0.538802
148	stronger	148_3	LQLDLNLPA	both	112.5	380.125	0.295955	-1.75655	-0.528774
148	stronger	148_3	LQLDLNLPA	both	128.5	536	0.239739	-2.06046	-0.620262
149	weaker	149_1	LDLCL	LxLxL	255.5	402.375	0.63498	-0.655217	-0.19724
149	weaker	149_2	LDLCL	LxLxL	207.75	299.5	0.693656	-0.527708	-0.158856
149	weaker	149_3	LDLCL	LxLxL	190.125	233.375	0.814676	-0.295702	-0.0890151
150	weaker	150_1	LSLSLKL	LxLxL	2810.38	1450	1.93819	0.95471	0.287396
150	weaker	150_2	LSLSLKL	LxLxL	2172.62	1372.12	1.5834	0.663027	0.199591
150	weaker	150_3	LSLSLKL	LxLxL	2371.25	1037.25	2.28609	1.19288	0.359094
151	weaker	151_1	LDLRL	LxLxL	751.25	1136.5	0.661021	-0.597233	-0.179785
151	weaker	151_2	LDLRL	LxLxL	2035	1213.75	1.67662	0.745557	0.224435
151	weaker	151_3	LDLRL	LxLxL	1089.25	1600.62	0.680515	-0.5553	-0.167162
152	weaker	152_1	LDLSLKL	LxLxL	1145.62	595.625	1.9234	0.943659	0.28407
152	weaker	152_2	LDLSLKL	LxLxL	637.875	717.5	0.889024	-0.169705	-0.0510863
153	weaker	153_1	LDLDLSLRL	LxLxL	338.375	452.125	0.74841	-0.418099	-0.12586
153	weaker	153_2	LDLDLSLRL	LxLxL	343.625	510.875	0.672621	-0.572135	-0.17223
153	weaker	153_3	LDLDLSLRL	LxLxL	311.125	543.375	0.572579	-0.804454	-0.242165
154	weaker	154_1	LSLSL	LxLxL	772	1029.88	0.749606	-0.415796	-0.125167
154	weaker	154_2	LSLSL	LxLxL	935.5	995.625	0.939611	-0.0898648	-0.027052
154	weaker	154_3	LSLSL	LxLxL	581.125	872.25	0.666237	-0.585893	-0.176371
155	weaker	155_1	DLNIIP	DLNxxP	2224.75	1852.62	1.20086	0.264072	0.0794937
155	weaker	155_2	DLNIIP	DLNxxP	2462.5	1602.75	1.53642	0.619574	0.18651
155	weaker	155_3	DLNIIP	DLNxxP	1847.25	1522.62	1.2132	0.278818	0.0839327
156	weaker	156_1	LDLSLHL	LxLxL	998.75	1161.75	0.859694	-0.218104	-0.0656559
156	weaker	156_3	LDLSLHL	LxLxL	445	906.25	0.491034	-1.0261	-0.308888
158	stronger	158_1	LDLSLRL	LxLxL	131	345.625	0.379024	-1.39964	-0.421334
158	stronger	158_3	LDLSLRL	LxLxL	93.375	245.375	0.38054	-1.39388	-0.4196
159	weaker	159_1	LNLKLEL	LxLxL	129.875	493.75	0.263038	-1.92666	-0.579982
159	weaker	159_2	LNLKLEL	LxLxL	112.375	352.25	0.319021	-1.64828	-0.496181
159	weaker	159_3	LNLKLEL	LxLxL	221.625	889.625	0.249122	-2.00508	-0.603588
160	weaker	160_1	DLNIPN	DLNxxP	340.875	1243.5	0.274125	-1.86709	-0.562051
160	weaker	160_2	DLNIPN	DLNxxP	433.75	1796.88	0.241391	-2.05055	-0.617278
160	weaker	160_3	DLNIPN	DLNxxP	380	1364.25	0.278541	-1.84404	-0.55511
161	weaker	161_1	DLNPSP	DLNxxP	3151.38	1803.88	1.747	0.804882	0.242294
161	weaker	161_2	DLNPSP	DLNxxP	4301	2588.62	1.6615	0.732486	0.2205
161	weaker	161_3	DLNPSP	DLNxxP	3147.12	1369.62	2.2978	1.20025	0.361312
162	weaker	162_1	LGLVL	LxLxL	1156.88	3214.88	0.359851	-1.47453	-0.443878
162	weaker	162_2	LGLVL	LxLxL	1080.12	1798	0.600737	-0.735195	-0.221316
162	weaker	162_3	LGLVL	LxLxL	854	1905.62	0.448147	-1.15796	-0.34858
163	weaker	163_1	DLNQLP	DLNxxP	409.75	1125.88	0.363939	-1.45823	-0.438971
163	weaker	163_2	DLNQLP	DLNxxP	400	1006	0.397614	-1.33056	-0.400538
163	weaker	163_3	DLNQLP	DLNxxP	786	1519.25	0.517361	-0.950758	-0.286207
164	weaker	164_1	LSLSLSL	LxLxL	840.25	2489.88	0.337467	-1.56718	-0.471769
164	weaker	164_2	LSLSLSL	LxLxL	1144.5	2578	0.443949	-1.17153	-0.352667
164	weaker	164_3	LSLSLSL	LxLxL	954.75	1901.38	0.502137	-0.993848	-0.299178
165	weaker	165_1	LNLNL	LxLxL	1150.5	1769	0.650367	-0.620673	-0.186841
165	weaker	165_2	LNLNL	LxLxL	1258.75	1122.5	1.12138	0.165276	0.0497531
165	weaker	165_3	LNLNL	LxLxL	1734	1654.62	1.04797	0.0675996	0.0203495
166	stronger	166_1	LDLSLSL	LxLxL	128.5	368	0.349185	-1.51794	-0.456945
166	stronger	166_2	LDLSLSL	LxLxL	128.625	311.125	0.413419	-1.27432	-0.38361
166	stronger	166_3	LDLSLSL	LxLxL	120.375	351.875	0.342096	-1.54753	-0.465852
167	weaker	167_1	LDLTL	LxLxL	1012.75	1071	0.945612	-0.0806804	-0.0242872
167	weaker	167_2	LDLTL	LxLxL	1485.38	1796.12	0.826989	-0.274061	-0.0825004
167	weaker	167_3	LDLTL	LxLxL	2986.75	2168.75	1.37718	0.461713	0.138989
168	weaker	168_1	LSLELTL	LxLxL	899	1820.38	0.493854	-1.01784	-0.306401
168	weaker	168_2	LSLELTL	LxLxL	376.5	1297.25	0.290229	-1.78473	-0.537259
168	weaker	168_3	LSLELTL	LxLxL	620	1196	0.518395	-0.947877	-0.285339
169	weaker	169_1	LSLPL	LxLxL	3111	2157.5	1.44195	0.528018	0.158949
169	weaker	169_2	LSLPL	LxLxL	4198.5	2746.38	1.52874	0.612345	0.184334
169	weaker	169_3	LSLPL	LxLxL	4640.62	3143.12	1.47644	0.562119	0.169215
170	weaker	170_1	LTLGL	LxLxL	1593.12	1271.38	1.25307	0.32547	0.0979762
170	weaker	170_2	LTLGL	LxLxL	856.625	1983.38	0.431903	-1.21122	-0.364614
170	weaker	170_3	LTLGL	LxLxL	1177.12	1646	0.715143	-0.483697	-0.145607
171	weaker	171_1	LSLGL	LxLxL	2387.62	2088.12	1.14343	0.193368	0.0582096
171	weaker	171_2	LSLGL	LxLxL	2242.25	1504.62	1.49024	0.575543	0.173256
171	weaker	171_3	LSLGL	LxLxL	1347	1456.88	0.924582	-0.113127	-0.0340547
177	weaker	177_1	LQLGL	LxLxL	2182.5	1125.5	1.93914	0.955416	0.287609
177	weaker	177_2	LQLGL	LxLxL	4147.38	1336.75	3.10258	1.63347	0.491723
177	weaker	177_3	LQLGL	LxLxL	1673.5	577.875	2.89596	1.53404	0.461792
178	weaker	178_1	LKLGL	LxLxL	2233.75	741.375	3.01298	1.59119	0.478997
178	weaker	178_2	LKLGL	LxLxL	2674.25	937.625	2.85215	1.51205	0.455173
178	weaker	178_3	LKLGL	LxLxL	1452.38	721.125	2.01404	1.01009	0.304068
179	weaker	179_1	DLNMEP	DLNxxP	619	395.875	1.56362	0.644894	0.194133
179	weaker	179_2	DLNMEP	DLNxxP	522.25	524.375	0.995948	-0.00585832	-0.00176353
179	weaker	179_3	DLNMEP	DLNxxP	351.5	413.375	0.850318	-0.233926	-0.0704189
180	weaker	180_1	LNLNLNL	LxLxL	2176.5	830.625	2.62032	1.38974	0.418354
180	weaker	180_2	LNLNLNL	LxLxL	1410.75	943.25	1.49563	0.58075	0.174823
180	weaker	180_3	LNLNLNL	LxLxL	1768	801.625	2.20552	1.14112	0.343511
181	weaker	181_1	LELQL	LxLxL	1367.12	1385.5	0.986738	-0.0192616	-0.0057983
181	weaker	181_2	LELQL	LxLxL	950.875	1082.75	0.878204	-0.187373	-0.0564048
181	weaker	181_3	LELQL	LxLxL	668	735.75	0.907917	-0.139368	-0.0419538
182	weaker	182_1	LNLDLTL	LxLxL	132.875	190.25	0.698423	-0.517827	-0.155881
182	weaker	182_2	LNLDLTL	LxLxL	315.875	490.875	0.643494	-0.636002	-0.191456
182	weaker	182_3	LNLDLTL	LxLxL	111.375	276.875	0.402257	-1.31381	-0.395496
184	weaker	184_1	DLNLTP	DLNxxP	502.25	333.5	1.506	0.590719	0.177824
184	weaker	184_2	DLNLTP	DLNxxP	603.625	822.375	0.734002	-0.446144	-0.134303
184	weaker	184_3	DLNLTP	DLNxxP	318.375	511	0.623043	-0.682596	-0.205482
185	weaker	185_2	DLNLLP	DLNxxP	1221.38	513.125	2.38027	1.25112	0.376626
185	weaker	185_3	DLNLLP	DLNxxP	870.625	526.375	1.654	0.72596	0.218536
185	weaker	185_3	DLNLLP	DLNxxP	1801.5	977.25	1.84344	0.882399	0.265629
186	weaker	186_1	LELAL	LxLxL	428.875	451.375	0.950152	-0.0737693	-0.0222068
186	weaker	186_2	LELAL	LxLxL	531.125	653	0.813361	-0.298032	-0.0897164
186	weaker	186_3	LELAL	LxLxL	411.625	210.625	1.9543	0.966654	0.290992
187	weaker	187_1	LALQL	LxLxL	1198.38	814	1.47221	0.557979	0.167968
187	weaker	187_2	LALQL	LxLxL	1630.38	643.875	2.53213	1.34035	0.403486
187	weaker	187_3	LALQL	LxLxL	1769.62	854.25	2.07155	1.05071	0.316296
188	weaker	188_1	LELKL	LxLxL	2436.88	1150.75	2.11764	1.08246	0.325852
188	weaker	188_2	LELKL	LxLxL	1754.88	1060.5	1.65476	0.726624	0.218736
188	weaker	188_3	LELKL	LxLxL	948.375	887.875	1.06814	0.0951011	0.0286283
189	weaker	189_1	LDLNLSL	LxLxL	720.375	396.875	1.81512	0.860063	0.258905
189	weaker	189_2	LDLNLSL	LxLxL	980.625	541.25	1.81178	0.857406	0.258105
189	weaker	189_3	LDLNLSL	LxLxL	580.375	680	0.853493	-0.228549	-0.0688002
190	weaker	190_1	LGLDLNCKP	both	509.25	875	0.582	-0.780909	-0.235077
190	weaker	190_2	LGLDLNCKP	both	1518.62	979.375	1.55061	0.632832	0.190502
190	weaker	190_3	LGLDLNCKP	both	859.875	567	1.51653	0.600778	0.180852
191	weaker	191_1	DLNETP	DLNxxP	1062.25	623.5	1.70369	0.768662	0.23139
191	weaker	191_2	DLNETP	DLNxxP	387.375	970.875	0.398996	-1.32555	-0.399032
191	weaker	191_3	DLNETP	DLNxxP	245.625	526.375	0.466635	-1.09963	-0.331023
192	weaker	192_1	DLNMAP	DLNxxP	1492	638.375	2.33718	1.22477	0.368693
192	weaker	192_2	DLNMAP	DLNxxP	3396.12	735.875	4.61508	2.20636	0.66418
192	weaker	192_3	DLNMAP	DLNxxP	1247.62	708.125	1.76187	0.817108	0.245974
193	weaker	193_1	DDDDDD	neither	1572.5	276.5	5.68716	2.50771	0.754896
193	weaker	193_2	DDDDDD	neither	2646.75	429.625	6.16061	2.62307	0.789623
193	weaker	193_3	DDDDDD	neither	2216	574.125	3.85979	1.94852	0.586563
194	weaker	194_1	AAAAAA	neither	3548	775.625	4.57438	2.19357	0.660332
194	weaker	194_2	AAAAAA	neither	1419.12	633.5	2.24013	1.16359	0.350274
194	weaker	194_3	AAAAAA	neither	4082.88	1723	2.36963	1.24466	0.374681
195	weaker	195_1	GGGGGG	neither	1699.62	985.125	1.72529	0.786838	0.236862
195	weaker	195_2	GGGGGG	neither	1570	1166.88	1.34547	0.428115	0.128875
195	weaker	195_3	GGGGGG	neither	1162.12	474.125	2.45109	1.29343	0.38936
196	weaker	196_1	LALAL	neither	903.5	161.125	5.60745	2.48734	0.748765
196	weaker	196_2	LALAL	neither	901.25	267.875	3.36444	1.75037	0.526913
196	weaker	196_3	LALAL	neither	2613.62	798.5	3.27317	1.71069	0.514968

## Sheet: Table S2
Table S2: Primers used for RTqPCR
primer_name	sequence
KM493_TCL1_qPCR1f	ATAACACAAACCGTCTTCGCCG
KM494_TCL1_qPCR1r	ACCTGTCGCCAACAAGTCTGTA
KM304_EF1a_RTqPCR_F	TGAGATGCACCACGAAGCTC
KM305_EF1a_RTqPCR_R	CCAACATTGTCACCAGGAAGTG
KM555_Ntl8_2f	GGCGAGAGAACGGAGTGGATTA
KM556_Ntl8_2r	TGTCCTCCTTCTCCAAACCACC

## Sheet: Table S3
Table S3: Arabidopsis stable line TF-repressor fusion RTqPCR data
well	order	construct	sample	Ef1a_cq	Tcl1_cq	Ef1a_for_ntl8_cq	Ntl8_cq	Ntl8_delta	ntl8_exp	Tcl1_delta	Tcl1_exp	Tcl1_over_ntl8_exp
E10	1	Col0	Col0-a	22.76	29.16	22.25	31.46	9.21	0.119604	6.4	0.918806	7.68209
E11	1	Col0	Col0-a	22.75	29.09	22.27	31.16	8.89	0.149305	6.34	0.957824	6.41522
E12	1	Col0	Col0-a	23.03	29.14	21.73	31.28	9.55	0.0944918	6.11	1.12337	11.8885
D10	2	Col0	Col0-b	22.75	30.17	23.08	29.34	6.26	0.924236	7.42	0.453078	0.490219
D11	2	Col0	Col0-b	22.87	30.27	23.13	29.05	5.92	1.16986	7.4	0.459403	0.3927
D12	2	Col0	Col0-b	23.1	30.23	22.85	28.29	5.44	1.63165	7.13	0.553952	0.339504
C10	3	Col0	Col0-c	24.12	30.29	23.25	29.05	5.8	1.27133	6.17	1.07761	0.847626
C11	3	Col0	Col0-c	24.22	30.34	23.19	28.84	5.65	1.41062	6.12	1.11561	0.790863
C12	3	Col0	Col0-c	24.33	30.31	23.12	28.11	4.99	2.2289	5.98	1.2293	0.551525
H10	4	NTL8-only	NTL-only-a	22.98	25.8	25.43	29.31	3.88	4.81099	2.82	10.9878	2.2839
H11	4	NTL8-only	NTL-only-a	23.09	26	25.29	28.51	3.22	7.60176	2.91	10.3233	1.35801
H12	4	NTL8-only	NTL-only-a	23.12	25.78	25.24	27.85	2.61	11.6023	2.66	12.2765	1.05812
G10	5	NTL8-only	NTL-only-b	22.63	25	25.04	29.92	4.88	2.40549	2.37	15.0098	6.2398
G11	5	NTL8-only	NTL-only-b	22.58	24.96	24.66	28.28	3.62	5.76106	2.38	14.9061	2.58739
G12	5	NTL8-only	NTL-only-b	22.8	25.09	24.73	28.34	3.61	5.80113	2.29	15.8656	2.73492
F10	6	NTL8-only	NTL-only-c	22.07	25.68	23.94	29.67	5.73	1.33453	3.61	6.35474	4.76177
F11	6	NTL8-only	NTL-only-c	22.2	25.7	23.91	28.13	4.22	3.80088	3.5	6.85821	1.80437
F12	6	NTL8-only	NTL-only-c	22.45	25.68	23.66	28.16	4.5	3.13037	3.23	8.26969	2.64176
H10	7	NTL8-LDLNLPP	NTL8-LDLNLPP-A	22.33	27.78	26.19	32.52	6.33	0.880463	5.45	1.77502	2.016
H11	7	NTL8-LDLNLPP	NTL8-LDLNLPP-A	22.55	27.98	26.09	29.29	3.2	7.70788	5.43	1.7998	0.233501
H12	7	NTL8-LDLNLPP	NTL8-LDLNLPP-A	22.68	27.57	25.92	29.23	3.31	7.14203	4.89	2.61685	0.366402
G10	8	NTL8-LDLNLPP	NTL8-LDLNLPP-B	22.98	26.17	25.02	27.83	2.81	10.1004	3.19	8.50218	0.841771
G11	8	NTL8-LDLNLPP	NTL8-LDLNLPP-B	22.91	26.02	25.14	27.5	2.36	13.7975	3.11	8.98696	0.651347
G12	8	NTL8-LDLNLPP	NTL8-LDLNLPP-B	23.1	26.31	24.98	27.5	2.52	12.3491	3.21	8.38513	0.679007
F10	9	NTL8-LDLNLPP	NTL8-LDLNLPP-C	22.19	28.66	23.22	28.46	5.24	1.87428	6.47	0.87529	0.467001
F11	9	NTL8-LDLNLPP	NTL8-LDLNLPP-C	22.35	29.39	23.3	28.44	5.14	2.0088	7.04	0.58961	0.293514
F12	9	NTL8-LDLNLPP	NTL8-LDLNLPP-C	22.53	28.43	23.12	28.42	5.3	1.79793	5.9	1.29939	0.722715
E10	10	NTL8-LDLNLPP	NTL8-LDLNLPP-D	22.5	25.61	24.88	28.13	3.25	7.44532	3.11	8.98696	1.20706
E11	10	NTL8-LDLNLPP	NTL8-LDLNLPP-D	22.64	25.28	24.63	28.32	3.69	5.4882	2.64	12.4479	2.26812
E12	10	NTL8-LDLNLPP	NTL8-LDLNLPP-D	22.95	25.37	24.87	27.73	2.86	9.7563	2.42	14.4985	1.48607

## Sheet: Table S4
Table S4: Ngrams associated with strong, medium, and weak repression in natural EAR dataset
Ngram	AAs	Class
Bigram	d l	strong
Bigram	l d	strong
Bigram	e l	strong
Bigram	l e	strong
Trigram	l d l	strong
Trigram	l e l	strong
Trigram	d l d	strong
Trigram	e l r	strong
Trigram	r l g	strong
Trigram	d l e	strong
Trigram	k l e	strong
Trigram	l n a	strong
Trigram	l n q	strong
Trigram	l p a	strong
Quadgram	l d l n	strong
Quadgram	l s l s	strong
Quadgram	s l s l	strong
Quadgram	d l d l	strong
Quadgram	e l r l	strong
Quadgram	l d l d	strong
Quadgram	l e l r	strong
Quadgram	l n l p	strong
Quadgram	l r l g	strong
Bigram	l g	moderate
Bigram	g l	moderate
Bigram	l k	moderate
Bigram	q l	moderate
Trigram	l g l	moderate
Trigram	l k l	moderate
Trigram	d l s	moderate
Trigram	l q l	moderate
quadgram	e l t l	moderate
quadgram	l e l t	moderate
bigram	d d	weak
bigram	a l	weak
bigram	e p	weak
bigram	n m	weak
trigram	l a l	weak
trigram	d d d	weak
trigram	l n v	weak
trigram	n l n	weak
trigram	s l k	weak
trigram	l n m	weak
quadgram	l s l k	weak
quadgram	s l k l	weak

## Sheet: Table S5
Table S5: SynEAR repressor data
index	strength_class	construct_true	composition	regex_lxlxl	regex_dln	motif	construct_alias	date	green_blanked	repression_ratio	invert_rep_ratio	red_blanked	green_red_ratio
1	weak	201	nlnep	FALSE	FALSE	neither	a1-3	8142020	9133.25	0.97873	1.02173	1066.25	8.56577
2	weak	201	nlnep	FALSE	FALSE	neither	a1-2	8142020	10165.8	1.08937	0.917958	1302	7.8078
3	weak	201	nlnep	FALSE	FALSE	neither	a1-1	8142020	13193.1	1.41379	0.707318	1486.88	8.87306
30	moderate	202	leltlk	TRUE	FALSE	LxLxL	b2-3	8142020	14018.5	1.50224	0.665673	821.5	17.0645
28	moderate	202	leltlk	TRUE	FALSE	LxLxL	b2-1	8142020	16769.1	1.797	0.556483	1182.12	14.1856
29	moderate	202	leltlk	TRUE	FALSE	LxLxL	b2-2	8142020	18543.6	1.98716	0.503231	2026.88	9.14887
26	moderate	203	gllkql	FALSE	FALSE	neither	c1-2	8142020	12301.5	1.31824	0.758585	1565.12	7.85976
27	moderate	203	gllkql	FALSE	FALSE	neither	c1-3	8142020	14376.4	1.54059	0.649102	3281.75	4.3807
25	moderate	203	gllkql	FALSE	FALSE	neither	c1-1	8142020	15579.5	1.66952	0.598975	2881.5	5.40673
18	weak	204	nlnlnv	FALSE	FALSE	neither	d1-1	8142020	6591.25	0.706326	1.41578	886.375	7.43619
16	weak	204	nlnlnv	FALSE	FALSE	neither	d1-3	8142020	13713.2	1.46953	0.68049	1362	10.0685
13	strongest	205	leldldleleldld	TRUE	FALSE	LxLxL	e1-3	8142020	4431.12	0.474845	2.10595	1217	3.64102
15	strongest	205	leldldleleldld	TRUE	FALSE	LxLxL	e1-1	8142020	4870.38	0.521915	1.91602	860	5.66323
14	strongest	205	leldldleleldld	TRUE	FALSE	LxLxL	e1-2	8142020	9261.12	0.992434	1.00762	2658.25	3.48392
23	moderate	206	lklgl	TRUE	FALSE	LxLxL	f1-2	8142020	8378.12	0.89781	1.11382	588.125	14.2455
24	moderate	206	lklgl	TRUE	FALSE	LxLxL	f1-1	8142020	16227.4	1.73895	0.575061	1472.75	11.0184
22	moderate	206	lklgl	TRUE	FALSE	LxLxL	f1-3	8142020	17864.6	1.9144	0.522358	2588.5	6.90154
33	weak	209	nlnlal	TRUE	FALSE	LxLxL	a2-1	8142020	9613.25	1.03017	0.970716	1097	8.76322
32	weak	209	nlnlal	TRUE	FALSE	LxLxL	a2-2	8142020	12434	1.33244	0.750501	960.125	12.9504
31	weak	209	nlnlal	TRUE	FALSE	LxLxL	a2-3	8142020	17049.1	1.82701	0.547344	3037.88	5.61219
11	strong	210	dldelrl	FALSE	FALSE	neither	b1-2	8142020	6968.62	0.746766	1.33911	3701.38	1.88271
12	strong	210	dldelrl	FALSE	FALSE	neither	b1-1	8142020	7822.12	0.838229	1.19299	1212.38	6.4519
10	strong	210	dldelrl	FALSE	FALSE	neither	b1-3	8142020	12743	1.36556	0.732303	1772.12	7.1908
34	moderate	211	lqlql	TRUE	FALSE	LxLxL	C2-1	82120	7253	0.77724	1.2866	527.875	13.74
35	moderate	211	lqlql	TRUE	FALSE	LxLxL	C2-2	82120	7522.38	0.806107	1.24053	374.25	20.0999
40	weak	212	lnmlal	FALSE	FALSE	neither	D2-1	82120	5796.88	0.6212	1.60979	463.875	12.4966
41	weak	212	lnmlal	FALSE	FALSE	neither	D2-2	82120	5920.12	0.634408	1.57627	647.5	9.14305
42	weak	212	lnmlal	FALSE	FALSE	neither	D2-3	82120	8392.5	0.899351	1.11191	493.5	17.0061
46	moderate	213	gldls	FALSE	FALSE	neither	E2-1	82120	4546.12	0.487168	2.05268	361.25	12.5844
47	moderate	213	gldls	FALSE	FALSE	neither	E2-2	82120	7378.12	0.790649	1.26478	529	13.9473
48	moderate	213	gldls	FALSE	FALSE	neither	E2-3	82120	10679	1.14437	0.87384	872.25	12.243
55	moderate	214	lkleltl	TRUE	FALSE	LxLxL	F2-1	82120	6394.12	0.685202	1.45942	627.375	10.1919
56	moderate	214	lkleltl	TRUE	FALSE	LxLxL	F2-2	82120	6876.38	0.736881	1.35707	822.75	8.35779
57	moderate	214	lkleltl	TRUE	FALSE	LxLxL	F2-3	82120	8186.38	0.877262	1.13991	958.375	8.54193
69	strongest	217	leldllel	TRUE	FALSE	LxLxL	A3-3	82820	4247.75	0.455194	2.19686	348.5	12.1887
67	strongest	217	leldllel	TRUE	FALSE	LxLxL	A3-1	82820	7561.25	0.810273	1.23415	271.875	27.8115
68	strongest	217	leldllel	TRUE	FALSE	LxLxL	A3-2	82820	7883.75	0.844832	1.18367	417.375	18.8889
77	moderate	218	gleltl	TRUE	FALSE	LxLxL	B5-2	82820	3088.5	0.330967	3.02145	662.125	4.66453
70	moderate	218	gleltl	TRUE	FALSE	LxLxL	B3-1	82820	4003.75	0.429047	2.33075	442.375	9.05058
64	moderate	218	gleltl	TRUE	FALSE	LxLxL	B3-1	82120	4881.38	0.523094	1.9117	638.875	7.64058
78	moderate	218	gleltl	TRUE	FALSE	LxLxL	B5-3	82820	4966.25	0.532189	1.87903	687.5	7.22364
71	moderate	218	gleltl	TRUE	FALSE	LxLxL	B3-2	82820	5211.62	0.558484	1.79056	405.125	12.8642
76	moderate	218	gleltl	TRUE	FALSE	LxLxL	B5-1	82820	5283.88	0.566227	1.76608	785.25	6.72891
72	moderate	218	gleltl	TRUE	FALSE	LxLxL	B3-3	82820	8113.88	0.869493	1.1501	551	14.7257
65	moderate	218	gleltl	TRUE	FALSE	LxLxL	B3-2	82120	8406.25	0.900824	1.11009	920.25	9.13475
66	moderate	218	gleltl	TRUE	FALSE	LxLxL	B3-3	82120	10017.8	1.07351	0.93152	1485	6.74596
38	moderate	219	leltdls	FALSE	FALSE	neither	C3-2	82120	2442.38	0.261728	3.82076	150	16.2825
39	moderate	219	leltdls	FALSE	FALSE	neither	C3-3	82120	5439.75	0.58293	1.71547	488.125	11.1442
37	moderate	219	leltdls	FALSE	FALSE	neither	C3-1	82120	7402.25	0.793234	1.26066	838.875	8.82402
43	moderate	220	qllglql	TRUE	FALSE	LxLxL	D3-1	82120	10059.4	1.07798	0.927665	1393.62	7.21814
44	moderate	220	qllglql	TRUE	FALSE	LxLxL	D3-2	82120	11517.8	1.23426	0.810205	702.75	16.3895
45	moderate	220	qllglql	TRUE	FALSE	LxLxL	D3-3	82120	25761	2.76058	0.362243	1460.88	17.634
51	moderate	221	lkllgl	FALSE	FALSE	neither	E3-3	82120	6559	0.702871	1.42274	1008.25	6.50533
50	moderate	221	lkllgl	FALSE	FALSE	neither	E3-2	82120	11888.4	1.27397	0.784946	791.5	15.0201
49	moderate	221	lkllgl	FALSE	FALSE	neither	E3-1	82120	12077.5	1.29424	0.772654	1008.75	11.9727
101	moderate	222	dlslk	FALSE	FALSE	neither	F3-2	82820	4087.75	0.438048	2.28285	232.75	17.5628
102	moderate	222	dlslk	FALSE	FALSE	neither	F3-3	82820	4944.25	0.529832	1.88739	300.125	16.474
100	moderate	222	dlslk	FALSE	FALSE	neither	F3-1	82820	5090.38	0.545491	1.83321	743	6.85111
117	strong	223	lrlgldl	TRUE	FALSE	LxLxL	G3-3	82820	2510.88	0.269068	3.71653	380.125	6.60539
115	strong	223	lrlgldl	TRUE	FALSE	LxLxL	G3-1	82820	4068.38	0.435972	2.29372	636.875	6.38803
116	strong	223	lrlgldl	TRUE	FALSE	LxLxL	G3-2	82820	4396.25	0.471108	2.12266	491.25	8.94911
93	weak	225	ddddd	FALSE	FALSE	neither	A4-3	82820	2387.75	0.255874	3.90817	441	5.4144
92	weak	225	ddddd	FALSE	FALSE	neither	A4-2	82820	2936.12	0.314639	3.17825	433.75	6.76916
91	weak	225	ddddd	FALSE	FALSE	neither	A4-1	82820	3976.88	0.426167	2.3465	647	6.14664
83	strongest	228	dlerlglnq	FALSE	FALSE	neither	C4-2	82820	3757.5	0.402658	2.4835	813.75	4.61751
84	strongest	228	dlerlglnq	FALSE	FALSE	neither	C4-3	82820	4307.38	0.461584	2.16645	644.125	6.68717
82	strongest	228	dlerlglnq	FALSE	FALSE	neither	C4-1	82820	6486	0.695048	1.43875	1130.12	5.73919
96	strong	229	lnqdle	FALSE	FALSE	neither	D4-3	82820	5168.38	0.553849	1.80554	674.875	7.65827
95	strong	229	lnqdle	FALSE	FALSE	neither	D4-2	82820	5917.38	0.634113	1.57701	1047.25	5.65039
94	strong	229	lnqdle	FALSE	FALSE	neither	D4-1	82820	5965.5	0.63927	1.56428	701.125	8.50847
80	strong	231	lelrlg	TRUE	FALSE	LxLxL	E4-2	82820	1848.88	0.198128	5.04725	404.125	4.57501
81	strong	231	lelrlg	TRUE	FALSE	LxLxL	E4-3	82820	1869	0.200284	4.9929	465.5	4.01504
79	strong	231	lelrlg	TRUE	FALSE	LxLxL	E4-1	82820	3359.12	0.359968	2.77802	576.625	5.82549
105	weak	233	nlnddd	FALSE	FALSE	neither	H4-3	82820	1996.5	0.213947	4.67405	335.625	5.9486
103	weak	233	nlnddd	FALSE	FALSE	neither	H4-1	82820	3503	0.375386	2.66393	601.875	5.82015
104	weak	233	nlnddd	FALSE	FALSE	neither	H4-2	82820	5118.62	0.548518	1.82309	325	15.7496
283	strongest	234	ldllnalnqldllna	FALSE	FALSE	neither	A5_2	103020	8662.5	0.928284	1.07726	415	20.8735
282	strongest	234	ldllnalnqldllna	FALSE	FALSE	neither	A5_1	103020	11568.6	1.23971	0.806641	706.375	16.3775
284	strongest	234	ldllnalnqldllna	FALSE	FALSE	neither	A5_3	103020	13189.9	1.41344	0.707492	738.875	17.8513
98	strongest	235	lpaleldldlpalel	TRUE	FALSE	LxLxL	B4-2	82820	3418.75	0.366357	2.72957	168.25	20.3195
97	strongest	235	lpaleldldlpalel	TRUE	FALSE	LxLxL	B4-1	82820	5029	0.538914	1.85558	509.75	9.86562
99	strongest	235	lpaleldldlpalel	TRUE	FALSE	LxLxL	B4-3	82820	5433.5	0.582261	1.71744	514.5	10.5607
85	moderate	236	lklql	TRUE	FALSE	LxLxL	C5-1	82820	5765.5	0.617838	1.61855	702.5	8.20712
86	moderate	236	lklql	TRUE	FALSE	LxLxL	C5-2	82820	7135.75	0.764676	1.30774	941.125	7.58215
87	weak	237	lallal	FALSE	FALSE	neither	C5-3	82820	4778.5	0.51207	1.95286	489	9.77198
152	weak	237	lallal	FALSE	FALSE	neither	D5-2	91120	5025.38	0.538525	1.85692	377.25	13.3211
153	weak	237	lallal	FALSE	FALSE	neither	D5-3	91120	8352	0.895011	1.11731	458.125	18.2308
151	weak	237	lallal	FALSE	FALSE	neither	D5-1	91120	14991.9	1.60655	0.622453	700.875	21.3902
142	strong	238	lrlglnlp	TRUE	FALSE	LxLxL	E5-1	91120	5611.5	0.601335	1.66297	330.375	16.9852
143	strong	238	lrlglnlp	TRUE	FALSE	LxLxL	E5-2	91120	8230.12	0.88195	1.13385	558.75	14.7295
144	strong	238	lrlglnlp	TRUE	FALSE	LxLxL	E5-3	91120	8398	0.89994	1.11119	752.5	11.1601
90	weak	242	slkddd	FALSE	FALSE	neither	H5-3	82820	3156.38	0.338241	2.95647	891	3.54251
75	weak	242	slkddd	FALSE	FALSE	neither	H2-3	82820	4489	0.481047	2.0788	607.125	7.39386
88	weak	242	slkddd	FALSE	FALSE	neither	H5-1	82820	4583.62	0.491187	2.03588	884.5	5.18217
89	weak	242	slkddd	FALSE	FALSE	neither	H5-2	82820	4607.75	0.493772	2.02523	1035.25	4.45086
74	weak	242	slkddd	FALSE	FALSE	neither	H2-2	82820	4710.25	0.504756	1.98115	626.75	7.51536
73	weak	242	slkddd	FALSE	FALSE	neither	H2-1	82820	6192.38	0.663583	1.50697	814	7.60734
133	strong	243	elrlldln	FALSE	TRUE	DLN	G6-1	91120	12746	1.36588	0.73213	1072.12	11.8885
135	strong	243	elrlldln	FALSE	TRUE	DLN	G6-3	91120	12881.1	1.38036	0.72445	520.75	24.7357
134	strong	243	elrlldln	FALSE	TRUE	DLN	G6-2	91120	12683.9	1.35922	0.735716	1811.25	7.00283
122	strongest	244	ldldrlgldld	TRUE	FALSE	LxLxL	B6-2	91120	6848.75	0.73392	1.36255	852.375	8.0349
121	strongest	244	ldldrlgldld	TRUE	FALSE	LxLxL	B6-1	91120	15853.6	1.69889	0.588618	1710.5	9.26842
123	strongest	244	ldldrlgldld	TRUE	FALSE	LxLxL	B6-3	91120	21039	2.25457	0.443545	1727	12.1824
147	strongest	245	lnlplnqdle	TRUE	FALSE	LxLxL	C6-3	91120	5226	0.560025	1.78564	488.125	10.7063
146	strongest	245	lnlplnqdle	TRUE	FALSE	LxLxL	C6-2	91120	5587.25	0.598737	1.67018	504.625	11.0721
145	strongest	245	lnlplnqdle	TRUE	FALSE	LxLxL	C6-1	91120	9023.75	0.966996	1.03413	646.125	13.966
241	strongest	246	ldlnelrrlgldlnelr	TRUE	TRUE	both	E12_2	102320	12858.8	1.37796	0.725711	1246.25	10.318
242	strongest	246	ldlnelrrlgldlnelr	TRUE	TRUE	both	E12_3	102320	13533.2	1.45024	0.689541	2105.5	6.42757
240	strongest	246	ldlnelrrlgldlnelr	TRUE	TRUE	both	E12_1	102320	18430.9	1.97508	0.50631	2413.5	7.63658
126	strongest	247	lddlelnalddle	FALSE	FALSE	neither	D6-3	91120	5121	0.548773	1.82225	817	6.26805
125	strongest	247	lddlelnalddle	FALSE	FALSE	neither	D6-2	91120	7218.88	0.773584	1.29269	899	8.02989
124	strongest	247	lddlelnalddle	FALSE	FALSE	neither	D6-1	91120	7829.75	0.839046	1.19183	1387	5.6451
156	strong	248	leldlrlg	TRUE	FALSE	LxLxL	E6-3	91120	1947.38	0.208683	4.79195	1109.5	1.75518
154	strong	248	leldlrlg	TRUE	FALSE	LxLxL	E6-1	91120	1995.12	0.2138	4.67727	661.625	3.01549
155	strong	248	leldlrlg	TRUE	FALSE	LxLxL	E6-2	91120	2225.75	0.238514	4.19262	651.5	3.41635
129	strong	249	dlldln	FALSE	TRUE	DLN	F6-3	91120	4995	0.53527	1.86821	991	5.04036
128	strong	249	dlldln	FALSE	TRUE	DLN	F6-2	91120	6263.25	0.671178	1.48992	1122.5	5.57973
127	strong	249	dlldln	FALSE	TRUE	DLN	F6-1	91120	6916.25	0.741154	1.34925	735	9.40986
227	strongest	251	elrldlndldlelrldln	TRUE	TRUE	both	G12-3	101620	13798.1	1.47862	0.676304	925.625	14.9068
273	strongest	251	elrldlndldlelrldln	TRUE	TRUE	both	G12_1	103020	16883.6	1.80927	0.552709	759.125	22.2409
274	strongest	251	elrldlndldlelrldln	TRUE	TRUE	both	G12_2	103020	20205.4	2.16523	0.461844	688.625	29.3416
275	strongest	251	elrldlndldlelrldln	TRUE	TRUE	both	G12_3	103020	4990.88	0.534828	1.86976	184.875	26.9959
120	strong	252	elrdl	FALSE	FALSE	neither	H6-3	91120	3314.88	0.355226	2.81511	383.625	8.64093
118	strong	252	elrdl	FALSE	FALSE	neither	H6-1	91120	6707.5	0.718784	1.39124	1355.12	4.94973
119	strong	252	elrdl	FALSE	FALSE	neither	H6-2	91120	7511.62	0.804955	1.24231	1270.75	5.91117
138	strong	253	ldlnlnq	TRUE	TRUE	both	A7-3	91120	13684	1.46639	0.681945	1352	10.1213
136	strong	253	ldlnlnq	TRUE	TRUE	both	A7-1	91120	2407.62	0.258004	3.87591	318.625	7.5563
137	strong	253	ldlnlnq	TRUE	TRUE	both	A7-2	91120	3556.25	0.381092	2.62404	564.125	6.30401
131	strongest	254	lnaldlelrlnald	TRUE	FALSE	LxLxL	B7-2	91120	1154.38	0.123704	8.0838	347.125	3.32553
130	strongest	254	lnaldlelrlnald	TRUE	FALSE	LxLxL	B7-1	91120	1739.88	0.186447	5.36345	429	4.05565
132	strongest	254	lnaldlelrlnald	TRUE	FALSE	LxLxL	B7-3	91120	1978.12	0.211978	4.71746	445.75	4.43775
140	strong	255	rlglpa	FALSE	FALSE	neither	C7-2	91120	6813.5	0.730143	1.36959	1645.62	4.14037
139	strong	255	rlglpa	FALSE	FALSE	neither	C7-1	91120	11705.6	1.25439	0.797201	2145.25	5.45653
141	strong	255	rlglpa	FALSE	FALSE	neither	C7-3	91120	12350.8	1.32352	0.75556	1380.12	8.94901
149	moderate	256	dlseltl	FALSE	FALSE	neither	D7-2	91120	4667.12	0.500135	1.99946	488.375	9.55644
148	moderate	256	dlseltl	FALSE	FALSE	neither	D7-1	91120	5040	0.540093	1.85153	212.625	23.7037
150	moderate	256	dlseltl	FALSE	FALSE	neither	D7-3	91120	7386.25	0.79152	1.26339	677.625	10.9002
175	weak	257	epddd	FALSE	FALSE	neither	e7-1	91820	4500.75	0.482306	2.07337	779	5.7776
177	weak	257	epddd	FALSE	FALSE	neither	E7-3	91820	6253.62	0.670146	1.49221	431.25	14.5012
176	weak	257	epddd	FALSE	FALSE	neither	e7-2	91820	7001.5	0.750289	1.33282	760.375	9.20796
178	weak	258	lnvddd	FALSE	FALSE	neither	F7-1	91820	5221.5	0.559542	1.78717	244.75	21.334
180	weak	258	lnvddd	FALSE	FALSE	neither	F7-3	91820	5640.88	0.604483	1.65431	259	21.7794
179	weak	258	lnvddd	FALSE	FALSE	neither	F7-2	91820	8610.12	0.922672	1.08381	266.375	32.3233
181	weak	259	ddslk	FALSE	FALSE	neither	G7-1	91820	5427.12	0.581577	1.71946	196.5	27.619
183	weak	259	ddslk	FALSE	FALSE	neither	G7-3	91820	6906.88	0.740149	1.35108	223.375	30.9205
182	weak	259	ddslk	FALSE	FALSE	neither	G7-2	91820	7874.25	0.843814	1.18509	218.125	36.0997
260	strongest	260	elrlldlnelelrlldln	TRUE	TRUE	both	C12_2	102320	14821.4	1.58828	0.629613	467.125	31.7289
259	strongest	260	elrlldlnelelrlldln	TRUE	TRUE	both	C12_1	102320	8022	0.859647	1.16327	417.625	19.2086
261	strongest	260	elrlldlnelelrlldln	TRUE	TRUE	both	C12_3	102320	9539.75	1.02229	0.978195	407.5	23.4104
186	strong	261	elrllrlg	FALSE	FALSE	neither	H7-3	91820	2596.5	0.278244	3.59397	120.875	21.4809
184	strong	261	elrllrlg	FALSE	FALSE	neither	H7-1	91820	6541.62	0.701009	1.42652	209.125	31.2809
189	strong	263	lpaelr	FALSE	FALSE	neither	B8-3	91820	15254.2	1.63466	0.611746	745.75	20.4549
187	strong	263	lpaelr	FALSE	FALSE	neither	B8-1	91820	16238.8	1.74016	0.574658	743.75	21.8336
188	strong	263	lpaelr	FALSE	FALSE	neither	B8-2	91820	19785.4	2.12023	0.471648	1020.62	19.3855
190	moderate	264	lqllk	FALSE	FALSE	neither	C8-1	91820	1357.5	0.145471	6.8742	261.75	5.18625
192	moderate	264	lqllk	FALSE	FALSE	neither	C8-3	91820	5051.75	0.541352	1.84723	547	9.23537
191	moderate	264	lqllk	FALSE	FALSE	neither	C8-2	91820	7351.25	0.787769	1.26941	362.25	20.2933
195	weak	265	dddnm	FALSE	FALSE	neither	D8-3	91820	5375.38	0.576032	1.73602	229.75	23.3966
193	weak	265	dddnm	FALSE	FALSE	neither	D8-1	91820	7379.5	0.790796	1.26455	207.5	35.5639
194	weak	265	dddnm	FALSE	FALSE	neither	D8-2	91820	9616.38	1.0305	0.9704	1045.25	9.20007
197	strongest	266	lnlpldldld	TRUE	FALSE	LxLxL	E8-2	91820	5179.75	0.555068	1.80158	221.125	23.4245
198	strongest	266	lnlpldldld	TRUE	FALSE	LxLxL	E8-3	91820	7403.62	0.793382	1.26043	489.375	15.1287
196	strongest	266	lnlpldldld	TRUE	FALSE	LxLxL	E8-1	91820	9894.5	1.06031	0.943123	248	39.8972
199	strong	270	dledldl	FALSE	FALSE	neither	H8-1	91820	3805	0.407748	2.45249	445.25	8.54576
201	strong	270	dledldl	FALSE	FALSE	neither	H8-3	91820	4794.25	0.513758	1.94644	377.375	12.7042
200	strong	270	dledldl	FALSE	FALSE	neither	H8-2	91820	5505.75	0.590003	1.69491	806.875	6.82355
203	moderate	273	slklslkl	TRUE	FALSE	LxLxL	B9-2	91820	3758.25	0.402739	2.483	440.25	8.53663
204	moderate	273	slklslkl	TRUE	FALSE	LxLxL	B9-3	91820	9115.25	0.976801	1.02375	267.5	34.0757
202	moderate	273	slklslkl	TRUE	FALSE	LxLxL	B9-1	91820	13729.9	1.47131	0.679666	650.375	21.1107
254	strongest	274	ldelrelrl	FALSE	FALSE	neither	D9_3	102320	5934.62	0.635962	1.57242	716.625	8.28135
253	strongest	274	ldelrelrl	FALSE	FALSE	neither	D9_2	102320	6317.25	0.676964	1.47718	896.375	7.04755
255	strongest	274	ldelrelrl	FALSE	FALSE	neither	D9_1	102320	7140	0.765131	1.30697	773.875	9.2263
249	strong	275	lddldl	FALSE	FALSE	neither	E9_3	102320	5119.88	0.548652	1.82265	660.125	7.75592
247	strong	275	lddldl	FALSE	FALSE	neither	E9_1	102320	10357.8	1.10995	0.900942	2006.38	5.16242
248	strong	275	lddldl	FALSE	FALSE	neither	E9_2	102320	15982.6	1.71272	0.583867	2484.5	6.43293
219	strong	276	lslsdldl	FALSE	FALSE	neither	F9-3	101620	11319.6	1.21302	0.824385	1306	8.6674
218	strong	276	lslsdldl	FALSE	FALSE	neither	F9-2	101620	19561.1	2.09619	0.477055	1172.5	16.6833
217	strong	276	lslsdldl	FALSE	FALSE	neither	F9-1	101620	27818.4	2.98105	0.335452	790.5	35.1909
222	weak	277	eplal	FALSE	FALSE	neither	G9-3	101620	2991.75	0.3206	3.11916	657.75	4.54846
221	weak	277	eplal	FALSE	FALSE	neither	G9-2	101620	9070.62	0.972019	1.02879	900.25	10.0757
220	weak	277	eplal	FALSE	FALSE	neither	G9-1	101620	9109.5	0.976185	1.0244	1079	8.44254
246	weak	277	eplal	FALSE	FALSE	neither	G9_1	102320	10554	1.13098	0.884189	1446	7.29876
245	weak	277	eplal	FALSE	FALSE	neither	G9_2	102320	11199.5	1.20015	0.833228	1873	5.97944
244	weak	277	eplal	FALSE	FALSE	neither	G9_2	102320	12477.8	1.33713	0.74787	2560.75	4.87269
290	strong	278	lnlplpa	TRUE	FALSE	LxLxL	H9_3	103020	3790.88	0.406235	2.46163	201.25	18.8366
288	strong	278	lnlplpa	TRUE	FALSE	LxLxL	H9_1	103020	6071	0.650576	1.5371	378.375	16.0449
289	strong	278	lnlplpa	TRUE	FALSE	LxLxL	H9_2	103020	9250.38	0.991282	1.0088	753.125	12.2827
210	moderate	279	eltldls	TRUE	FALSE	LxLxL	A10-3	91820	7409.62	0.794025	1.25941	342.75	21.6182
208	moderate	279	eltldls	TRUE	FALSE	LxLxL	A10-1	91820	7858.62	0.84214	1.18745	302.5	25.9789
209	moderate	279	eltldls	TRUE	FALSE	LxLxL	A10-2	91820	16550.4	1.77356	0.563838	540.625	30.6134
211	weak	280	epnmddd	FALSE	FALSE	neither	B10-1	101620	2952.12	0.316353	3.16102	640.125	4.61179
213	weak	280	epnmddd	FALSE	FALSE	neither	B10-3	101620	3285.62	0.352092	2.84017	461.375	7.12138
212	weak	280	epnmddd	FALSE	FALSE	neither	B10-2	101620	3377.5	0.361937	2.76291	712.25	4.74201
215	moderate	281	eltllelt	FALSE	FALSE	neither	C10-2	101620	7166	0.767917	1.30222	725.125	9.88243
214	moderate	281	eltllelt	FALSE	FALSE	neither	C10-1	101620	7760.25	0.831598	1.2025	1233	6.2938
216	moderate	281	eltllelt	FALSE	FALSE	neither	C10-3	101620	8568.62	0.918224	1.08906	623.875	13.7345
238	strong	282	rlglrlg	TRUE	FALSE	LxLxL	D10_2	102320	13579.5	1.4552	0.687193	3905.25	3.47724
237	strong	282	rlglrlg	TRUE	FALSE	LxLxL	D10_1	102320	13687.8	1.4668	0.681758	2374.12	5.76539
239	strong	282	rlglrlg	TRUE	FALSE	LxLxL	D10_3	102320	17656.2	1.89207	0.528523	2470.25	7.14756
279	strong	283	elrkle	FALSE	FALSE	neither	E10_1	103020	5875.62	0.629639	1.58821	559.375	10.5039
281	strong	283	elrkle	FALSE	FALSE	neither	E10_3	103020	6648.25	0.712435	1.40364	948.25	7.01107
280	strong	283	elrkle	FALSE	FALSE	neither	E10_2	103020	7281.5	0.780295	1.28157	557.875	13.0522
243	strong	283	elrkle	FALSE	FALSE	neither	E10_1	102320	9642	1.03325	0.967821	1565.38	6.15955
252	weak	285	slklal	TRUE	FALSE	LxLxL	A12_3	102320	4304.75	0.461302	2.16778	841.75	5.11405
278	weak	287	lnvslkl	FALSE	FALSE	neither	A11_3	103020	2126.88	0.227919	4.38753	146.25	14.5427
223	weak	287	lnvslkl	FALSE	FALSE	neither	A11-3	101620	4089.5	0.438236	2.28188	757	5.40225
277	weak	287	lnvslkl	FALSE	FALSE	neither	A11_2	103020	4842	0.518875	1.92725	500	9.684
276	weak	287	lnvslkl	FALSE	FALSE	neither	A11_1	103020	6592.62	0.706474	1.41548	940.875	7.00691
291	moderate	288	qlgllk	FALSE	FALSE	neither	B11_1	103020	10733.5	1.15022	0.869403	878.25	12.2215
293	moderate	288	qlgllk	FALSE	FALSE	neither	B11_3	103020	14872.9	1.5938	0.627433	499	29.8054
292	moderate	288	qlgllk	FALSE	FALSE	neither	B11_2	103020	18135.4	1.94341	0.51456	1259.12	14.4032
236	strong	290	dlldl	FALSE	FALSE	neither	D11_3	102320	8864	0.949877	1.05277	1908.88	4.64357
235	strong	290	dlldl	FALSE	FALSE	neither	D11_2	102320	9416.25	1.00906	0.991024	1889.88	4.98247
234	strong	290	dlldl	FALSE	FALSE	neither	D11_1	102320	11077.2	1.18705	0.842423	2222.12	4.98498
224	weak	291	nmdddd	FALSE	FALSE	neither	E11-1	101620	1722.38	0.184572	5.41794	741.5	2.32283
226	weak	291	nmdddd	FALSE	FALSE	neither	E11-3	101620	2948.38	0.315951	3.16504	1171.38	2.51702
225	weak	291	nmdddd	FALSE	FALSE	neither	E11-2	101620	3093.88	0.331543	3.0162	861.25	3.59231
258	strong	293	ldkle	FALSE	FALSE	neither	G11_3	102320	6662.12	0.713922	1.40071	533	12.4993
256	strong	293	ldkle	FALSE	FALSE	neither	G11_1	102320	8891.88	0.952864	1.04947	965.25	9.21199
257	strong	293	ldkle	FALSE	FALSE	neither	G11_2	102320	9136.75	0.979105	1.02134	1176.38	7.76687
285	moderate	295	lgleltl	TRUE	FALSE	LxLxL	A12_1	103020	1578.12	0.169114	5.91318	328.875	4.79856
286	moderate	295	lgleltl	TRUE	FALSE	LxLxL	A12_2	103020	2385.5	0.255633	3.91186	619	3.8538
287	moderate	295	lgleltl	TRUE	FALSE	LxLxL	A12_3	103020	2405.12	0.257736	3.87994	343.375	7.00437
251	moderate	295	lgleltl	TRUE	FALSE	LxLxL	A12_2	102320	3083.88	0.330472	3.02598	839.375	3.67401
250	moderate	295	lgleltl	TRUE	FALSE	LxLxL	A12_1	102320	5551.25	0.594879	1.68101	974.375	5.69724
312	strongest	215	lnqldlelrlnqld	TRUE	FALSE	LxLxL	215_1	110920	562.25	0.0602514	16.5971	158.625	3.54452
313	strongest	215	lnqldlelrlnqld	TRUE	FALSE	LxLxL	215_2	110920	927.25	0.0993653	10.0639	215.25	4.30778
314	strongest	215	lnqldlelrlnqld	TRUE	FALSE	LxLxL	215_3	110920	999.875	0.107148	9.3329	274.875	3.63756
321	strongest	226	elrlldlelrelrlldl	TRUE	FALSE	LxLxL	226_1	110920	13404.8	1.43647	0.696151	614.875	21.8008
323	strongest	226	elrlldlelrelrlldl	TRUE	FALSE	LxLxL	226_3	110920	17580.2	1.88392	0.530808	1445.5	12.1621
322	strongest	226	elrlldlelrelrlldl	TRUE	FALSE	LxLxL	226_2	110920	18712.4	2.00524	0.498693	1913.62	9.7785
327	strongest	232	ldlrlglpaldlrlg	TRUE	FALSE	LxLxL	232_3a	110920	660.5	0.07078	14.1283	151.75	4.35255
303	strongest	232	ldlrlglpaldlrlg	TRUE	FALSE	LxLxL	232_1	110920	740.125	0.0793127	12.6083	157.875	4.68804
304	strongest	232	ldlrlglpaldlrlg	TRUE	FALSE	LxLxL	232_2	110920	929.75	0.0996332	10.0368	292.75	3.17592
316	strongest	235	lpaleldldlpalel	TRUE	FALSE	LxLxL	235_2	110920	15060.8	1.61393	0.619606	1539.62	9.78209
317	strongest	235	lpaleldldlpalel	TRUE	FALSE	LxLxL	235_3	110920	18003.8	1.9293	0.518322	1561	11.5335
315	strongest	235	lpaleldldlpalel	TRUE	FALSE	LxLxL	235_1	110920	18300.4	1.96109	0.50992	2040.12	8.97022
320	strong	241	dleslsl	FALSE	FALSE	neither	241_3	110920	12837	1.37563	0.72694	768.75	16.6985
319	strong	241	dleslsl	FALSE	FALSE	neither	241_2	110920	14701.4	1.57542	0.634752	1587.75	9.25925
318	strong	241	dleslsl	FALSE	FALSE	neither	241_1	110920	18909.5	2.02637	0.493494	2527.5	7.4815
325	weak	262	epnln	FALSE	FALSE	neither	262_2	110920	6550	0.701906	1.42469	1373.5	4.76884
326	weak	262	epnln	FALSE	FALSE	neither	262_3	110920	7123.5	0.763363	1.30999	1648.12	4.32218
324	weak	262	epnln	FALSE	FALSE	neither	262_1	110920	9570.38	1.02557	0.975065	2784.12	3.43748
301	weak	268	nlnlnm	FALSE	FALSE	neither	268_2	110920	15196.6	1.62849	0.614066	733.5	20.718
300	weak	268	nlnlnm	FALSE	FALSE	neither	268_1	110920	34128.6	3.65727	0.273428	2362.88	14.4437
302	weak	268	nlnlnm	FALSE	FALSE	neither	268_3	110920	36711.5	3.93405	0.254191	1873.38	19.5965
311	weak	269	ddallslk	FALSE	FALSE	neither	269_3	110920	7873.25	0.843707	1.18525	529.875	14.8587
310	weak	269	ddallslk	FALSE	FALSE	neither	269_2	110920	10560.9	1.13172	0.883614	628.75	16.7966
309	weak	269	ddallslk	FALSE	FALSE	neither	269_1	110920	18212.6	1.95169	0.512377	1177.5	15.4672
308	strongest	296	slslldldlnlp	TRUE	TRUE	both	296_3	110920	3679.5	0.3943	2.53614	467.5	7.87059
307	strongest	296	slslldldlnlp	TRUE	TRUE	both	296_2	110920	4656.38	0.498983	2.00408	611	7.62091
306	strongest	296	slslldldlnlp	TRUE	TRUE	both	296_1	110920	4968.88	0.532471	1.87804	557.25	8.91678
58	control	gal4	none	FALSE	FALSE	neither	GAL4-1	82120	1800.38	0.19293	5.18322	142.25	12.6564
60	control	gal4	none	FALSE	FALSE	neither	GAL4-3	82120	3429.75	0.367536	2.72082	232.25	14.7675
111	control	gal4	none	FALSE	FALSE	neither	GAL4-3	82820	3920.38	0.420112	2.38032	863.5	4.5401
7	control	gal4	none	FALSE	FALSE	neither	gal4-3	8142020	6072.88	0.650777	1.53663	638.625	9.5093
267	control	gal4	none	FALSE	FALSE	neither	gal4_1	103020	6264.62	0.671325	1.48959	474.25	13.2095
110	control	gal4	none	FALSE	FALSE	neither	GAL4-2	82820	6439.12	0.690025	1.44922	1181.12	5.45169
268	control	gal4	none	FALSE	FALSE	neither	gal4_2	103020	7217	0.773383	1.29302	414.5	17.4113
109	control	gal4	none	FALSE	FALSE	neither	GAL4-1	82820	7899	0.846467	1.18138	780	10.1269
262	control	gal4	none	FALSE	FALSE	neither	Gal4_1	102320	9059.75	0.970854	1.03002	526	17.2239
263	control	gal4	none	FALSE	FALSE	neither	Gal4_2	102320	9567.75	1.02529	0.975332	526.125	18.1853
162	control	gal4	none	FALSE	FALSE	neither	GAL4 W-3	91120	9824.75	1.05283	0.949819	822	11.9523
59	control	gal4	none	FALSE	FALSE	neither	GAL4-2	82120	9921.25	1.06317	0.94058	698.5	14.2037
160	control	gal4	none	FALSE	FALSE	neither	GAL4 W -1	91120	10582.4	1.13402	0.881818	936.875	11.2954
172	control	gal4	none	FALSE	FALSE	neither	gal4-1	91820	10745.8	1.15153	0.868412	584.75	18.3767
9	control	gal4	none	FALSE	FALSE	neither	gal4-1	8142020	11429.8	1.22483	0.816442	1232.75	9.27175
269	control	gal4	none	FALSE	FALSE	neither	gal4_3	103020	11536.8	1.23629	0.80887	841.875	13.7036
295	control	gal4	none	FALSE	FALSE	neither	Gal4_2	110920	11869.5	1.27195	0.786194	823.25	14.4179
296	control	gal4	none	FALSE	FALSE	neither	Gal4_3	110920	12030.5	1.2892	0.775673	651.125	18.4765
161	control	gal4	none	FALSE	FALSE	neither	GAL4 W-2	91120	12389.4	1.32766	0.753204	738.125	16.7849
8	control	gal4	none	FALSE	FALSE	neither	gal4-2	8142020	13084.4	1.40214	0.713197	1158	11.2991
294	control	gal4	none	FALSE	FALSE	neither	Gal4_1	110920	13746.4	1.47308	0.67885	626.5	21.9415
264	control	gal4	none	FALSE	FALSE	neither	Gal4_3	102320	16466.8	1.7646	0.566702	935.25	17.6068
272	control	SRDX	ldldlelrlgfa	TRUE	FALSE	LxLxL	srdx_3	103020	410	0.0439361	22.7603	98.75	4.1519
113	control	SRDX	ldldlelrlgfa	TRUE	FALSE	LxLxL	SRDX-2	82820	431.375	0.0462267	21.6325	153	2.81944
271	control	SRDX	ldldlelrlgfa	TRUE	FALSE	LxLxL	srdx_2	103020	464.75	0.0498032	20.079	150.75	3.08292
112	control	SRDX	ldldlelrlgfa	TRUE	FALSE	LxLxL	SRDX-1	82820	469.875	0.0503524	19.86	391.75	1.19943
62	control	SRDX	ldldlelrlgfa	TRUE	FALSE	LxLxL	SRDX-2	82120	490.375	0.0525492	19.0298	121.25	4.04433
299	control	SRDX	ldldlelrlgfa	TRUE	FALSE	LxLxL	SRDX_3	110920	496.875	0.0532457	18.7808	89.125	5.57504
114	control	SRDX	ldldlelrlgfa	TRUE	FALSE	LxLxL	SRDX-3	82820	500	0.0535806	18.6635	487.125	1.02643
270	control	SRDX	ldldlelrlgfa	TRUE	FALSE	LxLxL	srdx_1	103020	502	0.0537949	18.5891	163.125	3.07739
298	control	SRDX	ldldlelrlgfa	TRUE	FALSE	LxLxL	SRDX_2	110920	549.25	0.0588583	16.99	117.875	4.6596
297	control	SRDX	ldldlelrlgfa	TRUE	FALSE	LxLxL	SRDX_1	110920	570	0.0610819	16.3715	120	4.75
265	control	SRDX	ldldlelrlgfa	TRUE	FALSE	LxLxL	SRDX_1	102320	572.625	0.0613632	16.2964	178.5	3.20798
266	control	SRDX	ldldlelrlgfa	TRUE	FALSE	LxLxL	SRDX_2	102320	601	0.0644039	15.527	178.625	3.36459
61	control	SRDX	ldldlelrlgfa	TRUE	FALSE	LxLxL	SRDX-1	82120	684.875	0.073392	13.6255	220.75	3.10249
169	control	SRDX	ldldlelrlgfa	TRUE	FALSE	LxLxL	SRDX-1	91820	735.5	0.0788171	12.6876	237.25	3.10011
171	control	SRDX	ldldlelrlgfa	TRUE	FALSE	LxLxL	SRDX-3	91820	781.75	0.0837733	11.937	251.75	3.10526
63	control	SRDX	ldldlelrlgfa	TRUE	FALSE	LxLxL	SRDX-3	82120	783.375	0.0839474	11.9122	166.125	4.71558
170	control	SRDX	ldldlelrlgfa	TRUE	FALSE	LxLxL	SRDX-2	91820	839.875	0.090002	11.1109	251.5	3.33946
157	control	SRDX	ldldlelrlgfa	TRUE	FALSE	LxLxL	SRDX W-1	91120	953.625	0.102192	9.78554	360.75	2.64345
159	control	SRDX	ldldlelrlgfa	TRUE	FALSE	LxLxL	SRDX W-3	91120	1058.88	0.11347	8.81287	320.875	3.29996
158	control	SRDX	ldldlelrlgfa	TRUE	FALSE	LxLxL	SRDX W-2	91120	1151.38	0.123383	8.10486	378.875	3.03893
19	control	SRDX	ldldlelrlgfa	TRUE	FALSE	LxLxL	srdx-3	8142020	1441	0.154419	6.47587	509.25	2.82965
20	control	SRDX	ldldlelrlgfa	TRUE	FALSE	LxLxL	srdx-2	8142020	1546.25	0.165698	6.03507	815.25	1.89666
21	control	SRDX	ldldlelrlgfa	TRUE	FALSE	LxLxL	srdx-1	8142020	1626.12	0.174258	5.73863	859.75	1.89139

## Sheet: Table S6
Table S6: Non-EAR and EAR fusion repressor data
construct_true	position	family	domain	construct	composition	class	green_blanked	red_blanked	green_red_ratio
109_109	e6	109_109	EAR fusion	KMTR344	LDLNLAPLDLNLAP	EAR	17118.4	2976.62	5.75093
109_109	e6	109_109	EAR fusion	KMTR344	LDLNLAPLDLNLAP	EAR	4618	1946	2.37307
109_109	e6	109_109	EAR fusion	KMTR344	LDLNLAPLDLNLAP	EAR	11581.4	2011.38	5.75794
109_109	e6	109_109	EAR fusion	KMTR344	LDLNLAPLDLNLAP	EAR	8934.88	2772.88	3.22224
109_109	e6	109_109	EAR fusion	KMTR344	LDLNLAPLDLNLAP	EAR	13468.9	2739	4.91744
109_109	e6	109_109	EAR fusion	KMTR344	LDLNLAPLDLNLAP	EAR	25602	3802.88	6.73227
109_109	e6	109_109	EAR fusion	KMTR344	LDLNLAPLDLNLAP	EAR	19834.5	3878.62	5.1138
109_109	e6	109_109	EAR fusion	KMTR344	LDLNLAPLDLNLAP	EAR	16362.8	4078.62	4.01183
109_109	e6	109_109	EAR fusion	KMTR344	LDLNLAPLDLNLAP	EAR	17144.4	5239.88	3.27191
109_109	e6	109_109	EAR fusion	KMTR344	LDLNLAPLDLNLAP	EAR	16077.2	4281.12	3.75538
112_109	f6	112_109	EAR fusion	KMTR345	LDLNLPPLDLNLAP	EAR	8941.88	2135.38	4.1875
112_109	f6	112_109	EAR fusion	KMTR345	LDLNLPPLDLNLAP	EAR	25503.4	4292.62	5.94121
112_109	f6	112_109	EAR fusion	KMTR345	LDLNLPPLDLNLAP	EAR	11146.2	2339.5	4.76437
112_109	f6	112_109	EAR fusion	KMTR345	LDLNLPPLDLNLAP	EAR	8495.5	1938.25	4.38308
112_109	f6	112_109	EAR fusion	KMTR345	LDLNLPPLDLNLAP	EAR	5558.25	1663.5	3.3413
112_109	f6	112_109	EAR fusion	KMTR345	LDLNLPPLDLNLAP	EAR	9928.75	2611.88	3.80139
112_109	f6	112_109	EAR fusion	KMTR345	LDLNLPPLDLNLAP	EAR	5652.38	2283.75	2.47504
112_109	f6	112_109	EAR fusion	KMTR345	LDLNLPPLDLNLAP	EAR	10048.5	3161.12	3.17877
112_109	f6	112_109	EAR fusion	KMTR345	LDLNLPPLDLNLAP	EAR	9333.25	2840	3.28636
112_109	f6	112_109	EAR fusion	KMTR345	LDLNLPPLDLNLAP	EAR	3700	1284.38	2.88078
112_112	h6	112_112	EAR fusion	KMTR347	LDLNLPPLDLNLPP	EAR	5094.62	1758.38	2.89735
112_112	h6	112_112	EAR fusion	KMTR347	LDLNLPPLDLNLPP	EAR	4512.75	2164.75	2.08465
112_112	h6	112_112	EAR fusion	KMTR347	LDLNLPPLDLNLPP	EAR	6203.88	2859.88	2.16928
112_112	h6	112_112	EAR fusion	KMTR347	LDLNLPPLDLNLPP	EAR	5593.38	1952.25	2.86509
112_112	h6	112_112	EAR fusion	KMTR347	LDLNLPPLDLNLPP	EAR	2819.5	913.375	3.0869
112_139	g6	112_139	EAR fusion	KMTR346	LDLNLPPLDLNLTP	EAR	8349.62	2331.88	3.58065
112_139	g6	112_139	EAR fusion	KMTR346	LDLNLPPLDLNLTP	EAR	14324.4	2816.75	5.08543
112_139	g6	112_139	EAR fusion	KMTR346	LDLNLPPLDLNLTP	EAR	10807.6	2815.12	3.83913
112_139	g6	112_139	EAR fusion	KMTR346	LDLNLPPLDLNLTP	EAR	11969.8	1659.38	7.21341
112_139	g6	112_139	EAR fusion	KMTR346	LDLNLPPLDLNLTP	EAR	22085.5	2038.38	10.8349
112_139	g6	112_139	EAR fusion	KMTR346	LDLNLPPLDLNLTP	EAR	12410.1	3305	3.75495
112_139	g6	112_139	EAR fusion	KMTR346	LDLNLPPLDLNLTP	EAR	12440.2	2925.12	4.2529
112_139	g6	112_139	EAR fusion	KMTR346	LDLNLPPLDLNLTP	EAR	27751.9	4359.5	6.36584
112_139	g6	112_139	EAR fusion	KMTR346	LDLNLPPLDLNLTP	EAR	38381.8	5804.12	6.61284
112_139	g6	112_139	EAR fusion	KMTR346	LDLNLPPLDLNLTP	EAR	15244.2	3382	4.50747
139_109	a7	139_109	EAR fusion	KMTR348	LDLNLTPLDLNLAP	EAR	131100	6845.75	19.1506
139_109	a7	139_109	EAR fusion	KMTR348	LDLNLTPLDLNLAP	EAR	132104	5926.62	22.2899
139_109	a7	139_109	EAR fusion	KMTR348	LDLNLTPLDLNLAP	EAR	131038	6321.62	20.7285
139_109	a7	139_109	EAR fusion	KMTR348	LDLNLTPLDLNLAP	EAR	107915	4248.25	25.4022
139_109	a7	139_109	EAR fusion	KMTR348	LDLNLTPLDLNLAP	EAR	96326.6	6299.62	15.2909
139_109	a7	139_109	EAR fusion	KMTR348	LDLNLTPLDLNLAP	EAR	185913	5613.75	33.1175
139_109	a7	139_109	EAR fusion	KMTR348	LDLNLTPLDLNLAP	EAR	194535	5584.5	34.8349
139_109	a7	139_109	EAR fusion	KMTR348	LDLNLTPLDLNLAP	EAR	185419	6160.75	30.0968
139_109	a7	139_109	EAR fusion	KMTR348	LDLNLTPLDLNLAP	EAR	158626	6388.5	24.8299
139_109	a7	139_109	EAR fusion	KMTR348	LDLNLTPLDLNLAP	EAR	157797	6121.75	25.7765
159_248	h5	159_248	EAR fusion	KMTR339	LNLKLELleldlrlg	EAR	4021.62	2453.38	1.63922
159_248	h5	159_248	EAR fusion	KMTR339	LNLKLELleldlrlg	EAR	7277	2807	2.59245
159_248	h5	159_248	EAR fusion	KMTR339	LNLKLELleldlrlg	EAR	7704.88	1158.75	6.6493
159_248	h5	159_248	EAR fusion	KMTR339	LNLKLELleldlrlg	EAR	1753.62	1183	1.48235
159_248	h5	159_248	EAR fusion	KMTR339	LNLKLELleldlrlg	EAR	5566.62	1386.5	4.01488
159_248	h5	159_248	EAR fusion	KMTR339	LNLKLELleldlrlg	EAR	5730.88	4114.5	1.39285
159_248	h5	159_248	EAR fusion	KMTR339	LNLKLELleldlrlg	EAR	10762.6	3786	2.84274
159_248	h5	159_248	EAR fusion	KMTR339	LNLKLELleldlrlg	EAR	8875.62	4351	2.0399
159_248	h5	159_248	EAR fusion	KMTR339	LNLKLELleldlrlg	EAR	10932.8	5006.88	2.18355
159_248	h5	159_248	EAR fusion	KMTR339	LNLKLELleldlrlg	EAR	3087.88	2210.62	1.39683
B3RD_1	b4	B3RD	Non EAR	KMTR325	PVQTVVRLFGVNIFN	B3RD	19527.4	2182.25	8.94828
B3RD_1	b4	B3RD	Non EAR	KMTR325	PVQTVVRLFGVNIFN	B3RD	9068.62	2412	3.75979
B3RD_1	b4	B3RD	Non EAR	KMTR325	PVQTVVRLFGVNIFN	B3RD	20873.5	1939	10.7651
B3RD_2	c3	B3RD	Non EAR	KMTR319	TAGKRLRLFGVNMEC	B3RD	49548.1	5419	9.14341
B3RD_2	c3	B3RD	Non EAR	KMTR319	TAGKRLRLFGVNMEC	B3RD	51235.8	4477.12	11.4439
B3RD_2	c3	B3RD	Non EAR	KMTR319	TAGKRLRLFGVNMEC	B3RD	48017.6	5570.12	8.62057
B3RD_3	c4	B3RD	Non EAR	KMTR326	KAVTNFRLFGVSLAI	B3RD	7889.38	2841.75	2.77624
B3RD_3	c4	B3RD	Non EAR	KMTR326	KAVTNFRLFGVSLAI	B3RD	9577	2296.38	4.17049
B3RD_3	c4	B3RD	Non EAR	KMTR326	KAVTNFRLFGVSLAI	B3RD	2502.62	1258	1.98937
B3RD_4	c5	B3RD	Non EAR	KMTR334	GEDLTPRLFGVSIGV	B3RD	15201.1	3658.12	4.15544
B3RD_4	c5	B3RD	Non EAR	KMTR334	GEDLTPRLFGVSIGV	B3RD	4908.62	1410	3.48129
B3RD_4	c5	B3RD	Non EAR	KMTR334	GEDLTPRLFGVSIGV	B3RD	24736.8	5278.25	4.68654
B3RD_4	c5	B3RD	Non EAR	KMTR334	GEDLTPRLFGVSIGV	B3RD	8556.25	2559.38	3.3431
B3RD_4	c5	B3RD	Non EAR	KMTR334	GEDLTPRLFGVSIGV	B3RD	11109.6	3221.75	3.44832
B3RD_5	d2	B3RD	Non EAR	KMTR311	EEDEGLKLFGVKLE	B3RD	178810	8418.38	21.2405
B3RD_5	d2	B3RD	Non EAR	KMTR311	EEDEGLKLFGVKLE	B3RD	116044	6581.88	17.6309
B3RD_5	d2	B3RD	Non EAR	KMTR311	EEDEGLKLFGVKLE	B3RD	138053	6791.62	20.327
B3RD_5	d2	B3RD	Non EAR	KMTR311	EEDEGLKLFGVKLE	B3RD	103398	6907.25	14.9695
B3RD_5	d2	B3RD	Non EAR	KMTR311	EEDEGLKLFGVKLE	B3RD	84642.1	7536.62	11.2308
B3RD_6	e2	B3RD	Non EAR	KMTR312	ASLTKGKLFGVDLM	B3RD	126103	5333.25	23.6447
B3RD_6	e2	B3RD	Non EAR	KMTR312	ASLTKGKLFGVDLM	B3RD	91389.6	6629.75	13.7848
B3RD_6	e2	B3RD	Non EAR	KMTR312	ASLTKGKLFGVDLM	B3RD	137508	5055.25	27.201
B3RD_7	e5	B3RD	Non EAR	KMTR312	ASLTKGKLFGVDLM	B3RD	3630.5	2097.38	1.73097
B3RD_7	e5	B3RD	Non EAR	KMTR336	GSSSAVKLFGVRLTD	B3RD	5824.75	2218	2.62613
B3RD_7	e5	B3RD	Non EAR	KMTR336	GSSSAVKLFGVRLTD	B3RD	6278.5	4214.38	1.48978
B3RD_7	e5	B3RD	Non EAR	KMTR336	GSSSAVKLFGVRLTD	B3RD	3586.25	1879.62	1.90796
B3RD_7	e5	B3RD	Non EAR	KMTR336	GSSSAVKLFGVRLTD	B3RD	3919	1964.62	1.99478
B3RD_7	e5	B3RD	Non EAR	KMTR336	GSSSAVKLFGVRLTD	B3RD	4816.5	3163.75	1.5224
B3RD_7	e5	B3RD	Non EAR	KMTR336	GSSSAVKLFGVRLTD	B3RD	7873.5	2110.62	3.73041
B3RD_7	e5	B3RD	Non EAR	KMTR336	GSSSAVKLFGVRLTD	B3RD	4426.75	3626.62	1.22063
B3RD_7	e5	B3RD	Non EAR	KMTR336	GSSSAVKLFGVRLTD	B3RD	3222.5	1805.88	1.78445
B3RD_7	e5	B3RD	Non EAR	KMTR336	GSSSAVKLFGVRLTD	B3RD	3975.5	1497.38	2.65498
B3RD_8	f3	B3RD	Non EAR	KMTR321	STTKKLRLFGVDVEE	B3RD	18864.2	1691.88	11.1499
B3RD_8	f3	B3RD	Non EAR	KMTR321	STTKKLRLFGVDVEE	B3RD	20871.5	2563.38	8.1422
B3RD_8	f3	B3RD	Non EAR	KMTR321	STTKKLRLFGVDVEE	B3RD	24464	3122.12	7.83569
B3RD_9	f4	B3RD	Non EAR	KMTR329	KAGTNFRLFGVTLDT	B3RD	22612.5	4893.5	4.62093
B3RD_9	f4	B3RD	Non EAR	KMTR329	KAGTNFRLFGVTLDT	B3RD	11957.5	3149	3.79724
B3RD_9	f4	B3RD	Non EAR	KMTR329	KAGTNFRLFGVTLDT	B3RD	4809.88	726.5	6.62061
B3RD_10	f5	B3RD	Non EAR	KMTR337	CPNRGVKLFGVRLTE	B3RD	20989.6	5254.62	3.9945
B3RD_10	f5	B3RD	Non EAR	KMTR337	CPNRGVKLFGVRLTE	B3RD	15392.4	2889.75	5.32654
B3RD_10	f5	B3RD	Non EAR	KMTR337	CPNRGVKLFGVRLTE	B3RD	10128.5	2798.38	3.61942
B3RD_10	f5	B3RD	Non EAR	KMTR337	CPNRGVKLFGVRLTE	B3RD	10752.1	2624.62	4.09663
B3RD_10	f5	B3RD	Non EAR	KMTR337	CPNRGVKLFGVRLTE	B3RD	12998.2	3447.12	3.77075
B3RD_10	f5	B3RD	Non EAR	KMTR337	CPNRGVKLFGVRLTE	B3RD	30038	3475.62	8.64247
B3RD_10	f5	B3RD	Non EAR	KMTR337	CPNRGVKLFGVRLTE	B3RD	28922.9	3838.38	7.53519
B3RD_10	f5	B3RD	Non EAR	KMTR337	CPNRGVKLFGVRLTE	B3RD	43512.4	3635.12	11.97
B3RD_10	f5	B3RD	Non EAR	KMTR337	CPNRGVKLFGVRLTE	B3RD	62046.5	3362.12	18.4545
B3RD_10	f5	B3RD	Non EAR	KMTR337	CPNRGVKLFGVRLTE	B3RD	51039.8	3518.38	14.5066
B3RD_11	g2	B3RD	Non EAR	KMTR314	RLAAYAKLFGVPFE	B3RD	46396.4	5087.25	9.12013
B3RD_11	g2	B3RD	Non EAR	KMTR314	RLAAYAKLFGVPFE	B3RD	42470.6	4339.75	9.78642
B3RD_11	g2	B3RD	Non EAR	KMTR314	RLAAYAKLFGVPFE	B3RD	50936.4	6518.12	7.81457
B3RD_12	g4	B3RD	Non EAR	KMTR330	KAGTNFRLFGVSLAT	B3RD	87388.6	5445.5	16.0479
B3RD_12	g4	B3RD	Non EAR	KMTR330	KAGTNFRLFGVSLAT	B3RD	76531.6	7903.5	9.68326
B3RD_12	g4	B3RD	Non EAR	KMTR330	KAGTNFRLFGVSLAT	B3RD	59052.5	9627.88	6.13349
B3RD_12	g4	B3RD	Non EAR	KMTR330	KAGTNFRLFGVSLAT	B3RD	101060	6815.25	14.8286
B3RD_12	g4	B3RD	Non EAR	KMTR330	KAGTNFRLFGVSLAT	B3RD	55904	4570.38	12.2318
B3RD_13	g5	B3RD	Non EAR	KMTR338	YQTRVVRLFGVHLDT	B3RD	2983.25	1179.5	2.52925
B3RD_13	g5	B3RD	Non EAR	KMTR338	YQTRVVRLFGVHLDT	B3RD	2551.5	1377.75	1.85193
B3RD_13	g5	B3RD	Non EAR	KMTR338	YQTRVVRLFGVHLDT	B3RD	2012.12	1599.38	1.25807
B3RD_13	g5	B3RD	Non EAR	KMTR338	YQTRVVRLFGVHLDT	B3RD	1808.88	1322.25	1.36803
B3RD_13	g5	B3RD	Non EAR	KMTR338	YQTRVVRLFGVHLDT	B3RD	11882.1	2553.12	4.65395
B3RD_13	g5	B3RD	Non EAR	KMTR338	YQTRVVRLFGVHLDT	B3RD	5203	3832.5	1.3576
B3RD_13	g5	B3RD	Non EAR	KMTR338	YQTRVVRLFGVHLDT	B3RD	7226.62	3904.25	1.85096
B3RD_13	g5	B3RD	Non EAR	KMTR338	YQTRVVRLFGVHLDT	B3RD	8052.25	2547.75	3.16053
B3RD_13	g5	B3RD	Non EAR	KMTR338	YQTRVVRLFGVHLDT	B3RD	8321.12	3141.62	2.64867
B3RD_13	g5	B3RD	Non EAR	KMTR338	YQTRVVRLFGVHLDT	B3RD	7927.12	2374.25	3.33879
B3RD_8	h3	B3RD	Non EAR	KMTR323	PVQVVVRLFGVDIFN	other	69867.9	4239.88	16.4788
B3RD_8	h3	B3RD	Non EAR	KMTR323	PVQVVVRLFGVDIFN	other	59947	2466.62	24.3032
B3RD_8	h3	B3RD	Non EAR	KMTR323	PVQVVVRLFGVDIFN	other	76528.2	3693.62	20.719
gal4	glycerol	controls	control	KM101	none	controls	56246.8	5149	10.9238
gal4	glycerol	controls	control	KM101	none	controls	78043.1	3773.25	20.6833
gal4	glycerol	controls	control	KM101	none	controls	77874.1	8022.5	9.70696
gal4	glycerol	controls	control	KM101	none	controls	74583.6	5664.88	13.166
gal4	glycerol	controls	control	KM101	none	controls	78024.6	4825.25	16.1701
gal4	glycerol	controls	control	KM101	none	controls	124044	12132.9	10.2238
gal4	glycerol	controls	control	KM101	none	controls	116906	9332.75	12.5264
gal4	glycerol	controls	control	KM101	none	controls	27236.6	4470.25	6.09286
gal4	glycerol	controls	control	KM101	none	controls	127976	9125.38	14.0242
gal4	glycerol	controls	control	KM101	none	controls	119497	9851	12.1304
gal4	glycerol	controls	control	KM101	none	controls	156757	9226.5	16.9898
gal4	glycerol	controls	control	KM101	none	controls	93920.9	8778	10.6996
gal4	glycerol	controls	control	KM101	none	controls	142457	9167.88	15.5387
gal4	glycerol	controls	control	KM101	none	controls	144827	10164	14.249
gal4	glycerol	controls	control	KM101	none	controls	81600	10731.5	7.60378
gal4	glycerol	controls	control	KM101	none	controls	65599.9	5577.38	11.7618
gal4	glycerol	controls	control	KM101	none	controls	83826.4	6238.12	13.4378
gal4	glycerol	controls	control	KM101	none	controls	120696	5595.25	21.5712
SRDX	glycerol	controls	control	KM102	LDLDLELRLGFA	controls	2457.5	1052	2.33603
SRDX	glycerol	controls	control	KM102	LDLDLELRLGFA	controls	1846.12	802	2.3019
SRDX	glycerol	controls	control	KM102	LDLDLELRLGFA	controls	2377	1025.88	2.31705
SRDX	glycerol	controls	control	KM102	LDLDLELRLGFA	controls	1814.12	824.125	2.20127
SRDX	glycerol	controls	control	KM102	LDLDLELRLGFA	controls	960.125	312.75	3.06994
SRDX	glycerol	controls	control	KM102	LDLDLELRLGFA	controls	6287.75	2186.62	2.87555
SRDX	glycerol	controls	control	KM102	LDLDLELRLGFA	controls	3259.88	1827.38	1.78391
SRDX	glycerol	controls	control	KM102	LDLDLELRLGFA	controls	1617.5	774.875	2.08743
SRDX	glycerol	controls	control	KM102	LDLDLELRLGFA	controls	2752.75	1309	2.10294
SRDX	glycerol	controls	control	KM102	LDLDLELRLGFA	controls	3094	1413.12	2.18947
SRDX	glycerol	controls	control	KM102	LDLDLELRLGFA	controls	1295.25	580.5	2.23127
SRDX	glycerol	controls	control	KM102	LDLDLELRLGFA	controls	3686.62	1695.62	2.1742
SRDX	glycerol	controls	control	KM102	LDLDLELRLGFA	controls	1887.88	820.875	2.29983
SRDX	glycerol	controls	control	KM102	LDLDLELRLGFA	controls	2546	1029.38	2.47335
SRDX	glycerol	controls	control	KM102	LDLDLELRLGFA	controls	4434	1926	2.30218
SRDX	glycerol	controls	control	KM102	LDLDLELRLGFA	controls	2602.5	1369.12	1.90085
SRDX	glycerol	controls	control	KM102	LDLDLELRLGFA	controls	3054.75	1002.25	3.04789
SRDX	glycerol	controls	control	KM102	LDLDLELRLGFA	controls	1548.75	658.5	2.35194
SRDX	glycerol	controls	control	KM102	LDLDLELRLGFA	controls	6902.88	3991.25	1.7295
SRDX	glycerol	controls	control	KM102	LDLDLELRLGFA	controls	3252.75	1526.25	2.1312
SRDX	glycerol	controls	control	KM102	LDLDLELRLGFA	controls	2317.5	1159.38	1.99892
SRDX	glycerol	controls	control	KM102	LDLDLELRLGFA	controls	4610.12	2550.62	1.80745
CtIP	d1	CtIP	Non EAR	KMTR303	PLDLSDRF	other	28782.8	4348.25	6.61939
CtIP	d1	CtIP	Non EAR	KMTR303	PLDLSDRF	other	31667	7941.88	3.98735
CtIP	d1	CtIP	Non EAR	KMTR303	PLDLSDRF	other	57596.8	6003.62	9.59366
CtIP	d1	CtIP	Non EAR	KMTR303	PLDLSDRF	other	25743.8	4453	5.78121
CtIP	d1	CtIP	Non EAR	KMTR303	PLDLSDRF	other	32734.1	5002.38	6.54372
dHairy	e1	dHairy	Non EAR	KMTR304	PLSLVIKK	other	157982	8884.5	17.7817
dHairy	e1	dHairy	Non EAR	KMTR304	PLSLVIKK	other	90931.8	12847.5	7.07778
dHairy	e1	dHairy	Non EAR	KMTR304	PLSLVIKK	other	118763	10289.6	11.542
dHairy	e1	dHairy	Non EAR	KMTR304	PLSLVIKK	other	104642	13132.9	7.96793
dHairy	e1	dHairy	Non EAR	KMTR304	PLSLVIKK	other	160823	10697.9	15.0332
dHairy	e1	dHairy	Non EAR	KMTR304	PLSLVIKK	other	142109	11249.8	12.6322
dHairy	e1	dHairy	Non EAR	KMTR304	PLSLVIKK	other	58244.8	1189.38	48.9709
dHairy	e1	dHairy	Non EAR	KMTR304	PLSLVIKK	other	115970	9457	12.2629
dHairy	e1	dHairy	Non EAR	KMTR304	PLSLVIKK	other	130661	6444.62	20.2744
dHairy	e1	dHairy	Non EAR	KMTR304	PLSLVIKK	other	154345	11764.4	13.1197
dKnirps	f1	dKnirps	Non EAR	KMTR305	PMDLSMKT	other	153354	5988.5	25.6081
dKnirps	f1	dKnirps	Non EAR	KMTR305	PMDLSMKT	other	161465	5052.25	31.959
dKnirps	f1	dKnirps	Non EAR	KMTR305	PMDLSMKT	other	121007	7615.5	15.8896
dKnirps	f1	dKnirps	Non EAR	KMTR305	PMDLSMKT	other	127964	3974.12	32.1994
dKnirps	f1	dKnirps	Non EAR	KMTR305	PMDLSMKT	other	167352	4048.38	41.338
dKruppel	a2	dKruppel	Non EAR	KMTR308	PEDLSMHS	other	9227.88	4480.38	2.05962
dKruppel	a2	dKruppel	Non EAR	KMTR308	PEDLSMHS	other	13687.1	3195.12	4.28375
dKruppel	a2	dKruppel	Non EAR	KMTR308	PEDLSMHS	other	11347.6	3424.75	3.31342
dKruppel	a2	dKruppel	Non EAR	KMTR308	PEDLSMHS	other	3603.62	2884.75	1.2492
dKruppel	a2	dKruppel	Non EAR	KMTR308	PEDLSMHS	other	5012	3604.62	1.39044
dSnail1	g1	dSnail	Non EAR	KMTR306	PQDLSLKR	other	221307	9521	23.2441
dSnail1	g1	dSnail	Non EAR	KMTR306	PQDLSLKR	other	173066	6609.62	26.1839
dSnail1	g1	dSnail	Non EAR	KMTR306	PQDLSLKR	other	153102	8209	18.6505
dSnail1	g1	dSnail	Non EAR	KMTR306	PQDLSLKR	other	153009	8326.62	18.3758
dSnail1	g1	dSnail	Non EAR	KMTR306	PQDLSLKR	other	187969	7518.38	25.0013
dSnail2	h1	dSnail	Non EAR	KMTR307	PEDLSVRN	other	51229.6	5529.75	9.26437
dSnail2	h1	dSnail	Non EAR	KMTR307	PEDLSVRN	other	42487.6	5527.12	7.68711
dSnail2	h1	dSnail	Non EAR	KMTR307	PEDLSVRN	other	52754.5	6976.5	7.56174
dSnail2	h1	dSnail	Non EAR	KMTR307	PEDLSVRN	other	41752.6	4010.5	10.4108
dSnail2	h1	dSnail	Non EAR	KMTR307	PEDLSVRN	other	48436	7891.5	6.13774
ElA_ade2	c1	ElA_ade2	Non EAR	KMTR302	PLDLCKR	EIA	46165.5	6310.88	7.31523
ElA_ade2	c1	ElA_ade2	Non EAR	KMTR302	PLDLCKR	EIA	59624.1	6826.75	8.7339
ElA_ade2	c1	ElA_ade2	Non EAR	KMTR302	PLDLCKR	EIA	44460	3497.5	12.7119
ElA_ade2	c1	ElA_ade2	Non EAR	KMTR302	PLDLCKR	EIA	40855.4	5516.12	7.40654
ElA_ade2	c1	ElA_ade2	Non EAR	KMTR302	PLDLCKR	EIA	31329.1	3819.62	8.20215
ElA_ade2	c1	ElA_ade2	Non EAR	KMTR302	PLDLCKR	EIA	48526	7283.75	6.66223
ElA_Ade41	c2	ElA_Ade41	Non EAR	KMTR310	PLNLSLKR	EIA	128280	9665.12	13.2724
ElA_Ade41	c2	ElA_Ade41	Non EAR	KMTR310	PLNLSLKR	EIA	83240.8	6787.38	12.2641
ElA_Ade41	c2	ElA_Ade41	Non EAR	KMTR310	PLNLSLKR	EIA	88681.5	5364.88	16.53
ElA_Ade41	c2	ElA_Ade41	Non EAR	KMTR310	PLNLSLKR	EIA	78329.5	6733.12	11.6335
ElA_Ade41	c2	ElA_Ade41	Non EAR	KMTR310	PLNLSLKR	EIA	70725.6	6687.25	10.5762
runt	b2	Net	Non EAR	KMTR309	PLNLSSGS	other	57152.9	3853.12	14.8329
runt	b2	Net	Non EAR	KMTR309	PLNLSSGS	other	72386.2	3503.62	20.6604
runt	b2	Net	Non EAR	KMTR309	PLNLSSGS	other	96367.6	8645.88	11.1461
runt	b2	Net	Non EAR	KMTR309	PLNLSSGS	other	75976.5	3240.38	23.4468
runt	b2	Net	Non EAR	KMTR309	PLNLSSGS	other	56670.2	4994.5	11.3465
gal4	glycerol	none	SRDX_tandem		none		24688.5	38872	0.635123
gal4	glycerol	none	SRDX_tandem		none		35025	44128.8	0.7937
gal4	glycerol	none	SRDX_tandem		none		23284.8	22002.4	1.05828
gal4	glycerol	none	SRDX_tandem		none		34240	32841.9	1.04257
gal4	glycerol	none	SRDX_tandem		none		35849.4	29943.1	1.19725
gal4	glycerol	none	SRDX_tandem		none		21039	20923.5	1.00552
SRDX	glycerol	EAR	SRDX_tandem		LDLDLELRLGFA		1515	5519.38	0.274488
SRDX	glycerol	EAR	SRDX_tandem		LDLDLELRLGFA		1087.75	3484.12	0.312202
SRDX	glycerol	EAR	SRDX_tandem		LDLDLELRLGFA		1051.38	3270	0.321521
SRDX	glycerol	EAR	SRDX_tandem		LDLDLELRLGFA		1512.88	4667.38	0.324138
SRDX	glycerol	EAR	SRDX_tandem		LDLDLELRLGFA		737.375	1952.12	0.377729
SRDX	glycerol	EAR	SRDX_tandem		LDLDLELRLGFA		1089.88	3956.75	0.275447
2xSRDX	glycerol	EAR	SRDX_tandem		LDLDLELRLGFALDLDLELRLGFA		1111	11697	0.0949816
2xSRDX	glycerol	EAR	SRDX_tandem		LDLDLELRLGFALDLDLELRLGFA		974.125	8966.62	0.108639
2xSRDX	glycerol	EAR	SRDX_tandem		LDLDLELRLGFALDLDLELRLGFA		993.625	10461	0.0949837
2xSRDX	glycerol	EAR	SRDX_tandem		LDLDLELRLGFALDLDLELRLGFA		866	6380.5	0.135726
2xSRDX	glycerol	EAR	SRDX_tandem		LDLDLELRLGFALDLDLELRLGFA		590.875	4903.25	0.120507
2xSRDX	glycerol	EAR	SRDX_tandem		LDLDLELRLGFALDLDLELRLGFA		1231.25	11384.6	0.10815
3xSRDX	glycerol	EAR	SRDX_tandem		LDLDLELRLGFALDLDLELRLGFALDLDLELRLGFA		14956.1	36741.8	0.407061
3xSRDX	glycerol	EAR	SRDX_tandem		LDLDLELRLGFALDLDLELRLGFALDLDLELRLGFA		18243.8	38436.9	0.474642
3xSRDX	glycerol	EAR	SRDX_tandem		LDLDLELRLGFALDLDLELRLGFALDLDLELRLGFA		13793.1	24363.9	0.56613
3xSRDX	glycerol	EAR	SRDX_tandem		LDLDLELRLGFALDLDLELRLGFALDLDLELRLGFA		10200.9	22724.6	0.448891
3xSRDX	glycerol	EAR	SRDX_tandem		LDLDLELRLGFALDLDLELRLGFALDLDLELRLGFA		7928.88	24592.1	0.322415

## Sheet: Table S7
Table S7: Tandem SRDX data
construct_true	position	family	domain	composition	green_blanked	red_blanked	green_red_ratio
gal4	glycerol	none	SRDX_tandem	none	24688.5	38872	0.635123
gal4	glycerol	none	SRDX_tandem	none	35025	44128.8	0.7937
gal4	glycerol	none	SRDX_tandem	none	23284.8	22002.4	1.05828
gal4	glycerol	none	SRDX_tandem	none	34240	32841.9	1.04257
gal4	glycerol	none	SRDX_tandem	none	35849.4	29943.1	1.19725
gal4	glycerol	none	SRDX_tandem	none	21039	20923.5	1.00552
SRDX	glycerol	EAR	SRDX_tandem	LDLDLELRLGFA	1515	5519.38	0.274488
SRDX	glycerol	EAR	SRDX_tandem	LDLDLELRLGFA	1087.75	3484.12	0.312202
SRDX	glycerol	EAR	SRDX_tandem	LDLDLELRLGFA	1051.38	3270	0.321521
SRDX	glycerol	EAR	SRDX_tandem	LDLDLELRLGFA	1512.88	4667.38	0.324138
SRDX	glycerol	EAR	SRDX_tandem	LDLDLELRLGFA	737.375	1952.12	0.377729
SRDX	glycerol	EAR	SRDX_tandem	LDLDLELRLGFA	1089.88	3956.75	0.275447
2xSRDX	glycerol	EAR	SRDX_tandem	LDLDLELRLGFALDLDLELRLGFA	1111	11697	0.0949816
2xSRDX	glycerol	EAR	SRDX_tandem	LDLDLELRLGFALDLDLELRLGFA	974.125	8966.62	0.108639
2xSRDX	glycerol	EAR	SRDX_tandem	LDLDLELRLGFALDLDLELRLGFA	993.625	10461	0.0949837
2xSRDX	glycerol	EAR	SRDX_tandem	LDLDLELRLGFALDLDLELRLGFA	866	6380.5	0.135726
2xSRDX	glycerol	EAR	SRDX_tandem	LDLDLELRLGFALDLDLELRLGFA	590.875	4903.25	0.120507
2xSRDX	glycerol	EAR	SRDX_tandem	LDLDLELRLGFALDLDLELRLGFA	1231.25	11384.6	0.10815
3xSRDX	glycerol	EAR	SRDX_tandem	LDLDLELRLGFALDLDLELRLGFALDLDLELRLGFA	14956.1	36741.8	0.407061
3xSRDX	glycerol	EAR	SRDX_tandem	LDLDLELRLGFALDLDLELRLGFALDLDLELRLGFA	18243.8	38436.9	0.474642
3xSRDX	glycerol	EAR	SRDX_tandem	LDLDLELRLGFALDLDLELRLGFALDLDLELRLGFA	13793.1	24363.9	0.56613
3xSRDX	glycerol	EAR	SRDX_tandem	LDLDLELRLGFALDLDLELRLGFALDLDLELRLGFA	10200.9	22724.6	0.448891
3xSRDX	glycerol	EAR	SRDX_tandem	LDLDLELRLGFALDLDLELRLGFALDLDLELRLGFA	7928.88	24592.1	0.322415

## Sheet: Table S8
Table S8: Normalized merged averaged data for all repressors characterized in this study
construct_true	composition	Library	construct_library	avg green_blanked_raw	Gal4_normed	Gal4_norm_percent_expression	SRDX_normed
116	LDLTLRL	EAR	116_EAR	109.25	109.25	3.77819	109.25
158	LDLSLRL	EAR	158_EAR	112.188	112.188	3.87977	112.188
148	LQLDLNLPA	EAR	148_EAR	122.667	122.667	4.24217	122.667
135	LDLELRL	EAR	135_EAR	123.229	123.229	4.26163	123.229
140	LELRLGL	EAR	140_EAR	125.375	125.375	4.33583	125.375
166	LDLSLSL	EAR	166_EAR	125.833	125.833	4.35169	125.833
SRDX	LDLDLELRLGFA	EAR	SRDX_EAR	134.069	134.069	4.63651	134.069
159	LNLKLEL	EAR	159_EAR	154.625	154.625	5.34739	154.625
136	LDLDLNLPA	EAR	136_EAR	158.021	158.021	5.46482	158.021
182	LNLDLTL	EAR	182_EAR	186.708	186.708	6.45692	186.708
139	LDLNLTP	EAR	139_EAR	213.75	213.75	7.3921	213.75
149	LDLCL	EAR	149_EAR	217.792	217.792	7.53187	217.792
109	LDLNLAP	EAR	109_EAR	278.542	278.542	9.63279	278.542
138	LDLDLRL	EAR	138_EAR	280.458	280.458	9.69907	280.458
129	LDLRLGL	EAR	129_EAR	288.167	288.167	9.96565	288.167
127	LDLHLSL	EAR	127_EAR	304.167	304.167	10.519	304.167
153	LDLDLSLRL	EAR	153_EAR	331.042	331.042	11.4484	331.042
119	LELTL	EAR	119_EAR	340.875	340.875	11.7885	340.875
112	LDLNLPP	EAR	112_EAR	350.625	350.625	12.1256	350.625
160	DLNIPN	EAR	160_EAR	384.875	384.875	13.3101	384.875
134	LSLDLNLTP	EAR	134_EAR	394.583	394.583	13.6458	394.583
186	LELAL	EAR	186_EAR	457.208	457.208	15.8116	457.208
184	DLNLTP	EAR	184_EAR	474.75	474.75	16.4182	474.75
179	DLNMEP	EAR	179_EAR	497.583	497.583	17.2079	497.583
121	DLNANP	EAR	121_EAR	512.583	512.583	17.7266	512.583
163	DLNQLP	EAR	163_EAR	531.917	531.917	18.3952	531.917
105	DLNASP	EAR	105_EAR	532.25	532.25	18.4068	532.25
103	DLNSDP	EAR	103_EAR	549.146	549.146	18.9911	549.146
108	DLNQIP	EAR	108_EAR	549.333	549.333	18.9976	549.333
191	DLNETP	EAR	191_EAR	565.083	565.083	19.5422	565.083
168	LSLELTL	EAR	168_EAR	631.833	631.833	21.8506	631.833
137	LNLSLGL	EAR	137_EAR	683.542	683.542	23.6389	683.542
156	LDLSLHL	EAR	156_EAR	721.875	721.875	24.9646	721.875
189	LDLNLSL	EAR	189_EAR	760.458	760.458	26.2989	760.458
154	LSLSL	EAR	154_EAR	762.875	762.875	26.3825	762.875
144	DLNKSP	EAR	144_EAR	844.25	844.25	29.1966	844.25
133	LKLEL	EAR	133_EAR	862.667	862.667	29.8335	862.667
152	LDLSLKL	EAR	152_EAR	891.75	891.75	30.8393	891.75
115	LELRL	EAR	115_EAR	896.583	896.583	31.0065	896.583
107	DLNFPP	EAR	107_EAR	953.479	953.479	32.9741	953.479
190	LGLDLNCKP	EAR	190_EAR	962.583	962.583	33.289	962.583
164	LSLSLSL	EAR	164_EAR	979.833	979.833	33.8855	979.833
123	LDLHL	EAR	123_EAR	981.667	981.667	33.9489	981.667
181	LELQL	EAR	181_EAR	995.333	995.333	34.4215	995.333
162	LGLVL	EAR	162_EAR	1030.33	1030.33	35.6319	1030.33
142	DLNVPP	EAR	142_EAR	1162.04	1162.04	40.1868	1162.04
146	DLNRSP	EAR	146_EAR	1198.97	1198.97	41.4639	1198.97
170	LTLGL	EAR	170_EAR	1208.96	1208.96	41.8093	1208.96
120	DLNSNP	EAR	120_EAR	1283.29	1283.29	44.38	1283.29
151	LDLRL	EAR	151_EAR	1291.83	1291.83	44.6754	1291.83
185	DLNLLP	EAR	185_EAR	1297.83	1297.83	44.8829	1297.83
119	LRLRL	EAR	119_EAR	1327.12	1327.12	45.8959	1327.12
104	DLNFKP	EAR	104_EAR	1334.51	1334.51	46.1513	1334.51
165	LNLNL	EAR	165_EAR	1381.08	1381.08	47.7619	1381.08
114	LELTLGL	EAR	114_EAR	1449.5	1449.5	50.128	1449.5
196	LALAL	EAR	196_EAR	1472.79	1472.79	50.9335	1472.79
195	GGGGGG	EAR	195_EAR	1477.25	1477.25	51.0876	1477.25
147	LSLKL	EAR	147_EAR	1512.5	1512.5	52.3067	1512.5
187	LALQL	EAR	187_EAR	1532.79	1532.79	53.0084	1532.79
106	DLNASP	EAR	106_EAR	1638.77	1638.77	56.6735	1638.77
188	LELKL	EAR	188_EAR	1713.38	1713.38	59.2535	1713.38
126	LTLKL	EAR	126_EAR	1716.67	1716.67	59.3674	1716.67
180	LNLNLNL	EAR	180_EAR	1785.08	1785.08	61.7334	1785.08
167	LDLTL	EAR	167_EAR	1828.29	1828.29	63.2277	1828.29
171	LSLGL	EAR	171_EAR	1992.29	1992.29	68.8993	1992.29
192	DLNMAP	EAR	192_EAR	2045.25	2045.25	70.7307	2045.25
178	LKLGL	EAR	178_EAR	2120.12	2120.12	73.3201	2120.12
193	DDDDDD	EAR	193_EAR	2145.08	2145.08	74.1833	2145.08
125	DLNIPP	EAR	125_EAR	2175.12	2175.12	75.2222	2175.12
155	DLNIIP	EAR	155_EAR	2178.17	2178.17	75.3274	2178.17
128	DLNVPA	EAR	128_EAR	2399.46	2399.46	82.9803	2399.46
150	LSLSLKL	EAR	150_EAR	2451.42	2451.42	84.7772	2451.42
110	DLNKLP	EAR	110_EAR	2486.38	2486.38	85.9861	2486.38
124	LTLRL	EAR	124_EAR	2578.96	2578.96	89.1879	2578.96
177	LQLGL	EAR	177_EAR	2667.79	2667.79	92.2601	2667.79
141	DLNLPP	EAR	141_EAR	2868.42	2868.42	99.1983	2868.42
117	LRLVL	EAR	117_EAR	2877	2877	99.4951	2877
Gal4	none	EAR	Gal4_EAR	2891.6	2891.6	99.9998	2891.6
194	AAAAAA	EAR	194_EAR	3016.67	3016.67	104.325	3016.67
113	LDLSL	EAR	113_EAR	3368.54	3368.54	116.494	3368.54
161	DLNPSP	EAR	161_EAR	3533.17	3533.17	122.187	3533.17
118	LRLRL	EAR	118_EAR	3668.67	3668.67	126.873	3668.67
111	LELSL	EAR	111_EAR	3743.71	3743.71	129.468	3743.71
169	LSLPL	EAR	169_EAR	3983.38	3983.38	137.757	3983.38
122	LSLML	EAR	122_EAR	4156.92	4156.92	143.758	4156.92
143	DLNVEP	EAR	143_EAR	4388.96	4388.96	151.783	4388.96
SRDX	LDLDLELRLGFA	non_EAR_and_fusions	SRDX_non_EAR_and_fusions	2936.62	86.349	2.9862	134.029
B3RD_7	ASLTKGKLFGVDLM	non_EAR_and_fusions	B3RD_7_non_EAR_and_fusions	3630.5	106.752	3.69179	165.697
112_112	LDLNLPPLDLNLPP	non_EAR_and_fusions	112_112_non_EAR_and_fusions	4844.82	142.458	4.92661	221.119
B3RD_7	GSSSAVKLFGVRLTD	non_EAR_and_fusions	B3RD_7_non_EAR_and_fusions	4880.36	143.503	4.96275	222.741
B3RD_13	YQTRVVRLFGVHLDT	non_EAR_and_fusions	B3RD_13_non_EAR_and_fusions	5796.8	170.45	5.89466	264.568
159_248	LNLKLELleldlrlg	non_EAR_and_fusions	159_248_non_EAR_and_fusions	6571.35	193.225	6.68229	299.919
B3RD_3	KAVTNFRLFGVSLAI	non_EAR_and_fusions	B3RD_3_non_EAR_and_fusions	6656.33	195.724	6.7687	303.797
dKruppel	PEDLSMHS	non_EAR_and_fusions	dKruppel_non_EAR_and_fusions	8575.65	252.16	8.72042	391.395
112_109	LDLNLPPLDLNLAP	non_EAR_and_fusions	112_109_non_EAR_and_fusions	9830.81	289.067	9.99677	448.681
B3RD_4	GEDLTPRLFGVSIGV	non_EAR_and_fusions	B3RD_4_non_EAR_and_fusions	12902.5	379.386	13.1203	588.873
B3RD_9	KAGTNFRLFGVTLDT	non_EAR_and_fusions	B3RD_9_non_EAR_and_fusions	13126.6	385.977	13.3482	599.103
109_109	LDLNLAPLDLNLAP	non_EAR_and_fusions	109_109_non_EAR_and_fusions	15074.2	443.245	15.3287	687.993
B3RD_1	PVQTVVRLFGVNIFN	non_EAR_and_fusions	B3RD_1_non_EAR_and_fusions	16489.8	484.87	16.7682	752.601
112_139	LDLNLPPLDLNLTP	non_EAR_and_fusions	112_139_non_EAR_and_fusions	17376.5	510.942	17.6699	793.07
B3RD_8	STTKKLRLFGVDVEE	non_EAR_and_fusions	B3RD_8_non_EAR_and_fusions	21399.9	629.246	21.7612	976.699
B3RD_10	CPNRGVKLFGVRLTE	non_EAR_and_fusions	B3RD_10_non_EAR_and_fusions	28582	840.431	29.0646	1304.49
CtIP	PLDLSDRF	non_EAR_and_fusions	CtIP_non_EAR_and_fusions	35304.9	1038.11	35.9009	1611.33
ElA_ade2	PLDLCKR	non_EAR_and_fusions	ElA_ade2_non_EAR_and_fusions	45160	1327.89	45.9224	2061.12
B3RD_11	RLAAYAKLFGVPFE	non_EAR_and_fusions	B3RD_11_non_EAR_and_fusions	46601.1	1370.27	47.3878	2126.89
dSnail2	PEDLSVRN	non_EAR_and_fusions	dSnail2_non_EAR_and_fusions	47332.1	1391.76	48.1311	2160.25
B3RD_2	TAGKRLRLFGVNMEC	non_EAR_and_fusions	B3RD_2_non_EAR_and_fusions	49600.5	1458.46	50.4378	2263.78
B3RD_8	PVQVVVRLFGVDIFN	non_EAR_and_fusions	B3RD_8_non_EAR_and_fusions	68781	2022.45	69.9422	3139.19
runt	PLNLSSGS	non_EAR_and_fusions	runt_non_EAR_and_fusions	71710.7	2108.59	72.9213	3272.9
B3RD_12	KAGTNFRLFGVSLAT	non_EAR_and_fusions	B3RD_12_non_EAR_and_fusions	75987.4	2234.35	77.2702	3468.09
ElA_Ade41	PLNLSLKR	non_EAR_and_fusions	ElA_Ade41_non_EAR_and_fusions	89851.4	2642.01	91.3683	4100.85
Gal4	none	non_EAR_and_fusions	Gal4_non_EAR_and_fusions	98339.7	2891.6	99.9999	4488.26
B3RD_6	ASLTKGKLFGVDLM	non_EAR_and_fusions	B3RD_6_non_EAR_and_fusions	118334	3479.5	120.331	5400.78
dHairy	PLSLVIKK	non_EAR_and_fusions	dHairy_non_EAR_and_fusions	123447	3629.85	125.531	5634.16
B3RD_5	EEDEGLKLFGVKLE	non_EAR_and_fusions	B3RD_5_non_EAR_and_fusions	124190	3651.69	126.286	5668.05
dKnirps	PMDLSMKT	non_EAR_and_fusions	dKnirps_non_EAR_and_fusions	146228	4299.72	148.697	6673.91
139_109	LDLNLTPLDLNLAP	non_EAR_and_fusions	139_109_non_EAR_and_fusions	148077	4354.09	150.577	6758.3
dSnail1	PQDLSLKR	non_EAR_and_fusions	dSnail1_non_EAR_and_fusions	177690	5224.83	180.69	8109.85
SRDX	ldldlelrlgfa	SynEAR	SRDX_SynEAR	767.859	237.935	8.22848	133.975
232	ldlrlglpaldlrlg	SynEAR	232_SynEAR	776.792	240.703	8.32421	135.534
215	lnqldlelrlnqld	SynEAR	215_SynEAR	829.792	257.126	8.89217	144.781
254	lnaldlelrlnald	SynEAR	254_SynEAR	1624.12	503.264	17.4044	283.376
248	leldlrlg	SynEAR	248_SynEAR	2056.08	637.115	22.0333	358.744
231	lelrlg	SynEAR	231_SynEAR	2359	730.979	25.2794	411.596
291	nmdddd	SynEAR	291_SynEAR	2588.21	802.003	27.7356	451.588
295	lgleltl	SynEAR	295_SynEAR	3000.78	929.844	32.1567	523.573
225	ddddd	SynEAR	225_SynEAR	3100.25	960.668	33.2227	540.929
280	epnmddd	SynEAR	280_SynEAR	3205.08	993.153	34.3461	559.22
233	nlnddd	SynEAR	233_SynEAR	3539.38	1096.74	37.9285	617.547
223	lrlgldl	SynEAR	223_SynEAR	3658.5	1133.65	39.205	638.332
285	slklal	SynEAR	285_SynEAR	4304.75	1333.9	46.1303	751.089
287	lnvslkl	SynEAR	287_SynEAR	4412.75	1367.37	47.2877	769.933
296	slslldldlnlp	SynEAR	296_SynEAR	4434.92	1374.24	47.5252	773.801
261	elrllrlg	SynEAR	261_SynEAR	4569.06	1415.81	48.9627	797.206
264	lqllk	SynEAR	264_SynEAR	4586.83	1421.31	49.1532	800.307
242	slkddd	SynEAR	242_SynEAR	4623.23	1432.59	49.5432	806.657
270	dledldl	SynEAR	270_SynEAR	4701.67	1456.9	50.3837	820.343
222	dlslk	SynEAR	222_SynEAR	4707.46	1458.69	50.4458	821.353
228	dlerlglnq	SynEAR	228_SynEAR	4850.29	1502.95	51.9764	846.275
219	leltdls	SynEAR	219_SynEAR	5094.79	1578.71	54.5965	888.935
229	lnqdle	SynEAR	229_SynEAR	5683.75	1761.21	60.9079	991.696
256	dlseltl	SynEAR	256_SynEAR	5697.79	1765.56	61.0584	994.146
252	elrdl	SynEAR	252_SynEAR	5844.67	1811.08	62.6323	1019.77
257	epddd	SynEAR	257_SynEAR	5918.62	1833.99	63.4248	1032.68
218	gleltl	SynEAR	218_SynEAR	5997.03	1858.29	64.265	1046.36
249	dlldln	SynEAR	249_SynEAR	6058.17	1877.23	64.9202	1057.02
205	leldldleleldld	SynEAR	205_SynEAR	6187.54	1917.32	66.3066	1079.6
278	lnlplpa	SynEAR	278_SynEAR	6370.75	1974.09	68.2699	1111.56
236	lklql	SynEAR	236_SynEAR	6450.62	1998.84	69.1258	1125.5
274	ldelrelrl	SynEAR	274_SynEAR	6463.96	2002.97	69.2687	1127.83
258	lnvddd	SynEAR	258_SynEAR	6490.83	2011.3	69.5567	1132.52
253	ldlnlnq	SynEAR	253_SynEAR	6549.29	2029.42	70.1832	1142.71
217	leldllel	SynEAR	217_SynEAR	6564.25	2034.05	70.3435	1145.32
245	lnlplnqdle	SynEAR	245_SynEAR	6612.33	2048.95	70.8587	1153.71
212	lnmlal	SynEAR	212_SynEAR	6703.17	2077.1	71.8321	1169.56
247	lddlelnalddle	SynEAR	247_SynEAR	6723.21	2083.31	72.0469	1173.06
259	ddslk	SynEAR	259_SynEAR	6736.08	2087.3	72.1848	1175.31
214	lkleltl	SynEAR	214_SynEAR	7152.29	2216.27	76.645	1247.93
283	elrkle	SynEAR	283_SynEAR	7361.84	2281.2	78.8906	1284.49
211	lqlql	SynEAR	211_SynEAR	7387.69	2289.21	79.1675	1289
238	lrlglnlp	SynEAR	238_SynEAR	7413.21	2297.12	79.441	1293.45
265	dddnm	SynEAR	265_SynEAR	7457.08	2310.71	79.9112	1301.11
266	lnlpldldld	SynEAR	266_SynEAR	7492.62	2321.73	80.2921	1307.31
213	gldls	SynEAR	213_SynEAR	7534.42	2334.67	80.7399	1314.6
262	epnln	SynEAR	262_SynEAR	7747.96	2400.84	83.0282	1351.86
281	eltllelt	SynEAR	281_SynEAR	7831.62	2426.77	83.9248	1366.46
293	ldkle	SynEAR	293_SynEAR	8230.25	2550.29	88.1965	1436.01
237	lallal	SynEAR	237_SynEAR	8286.94	2567.86	88.804	1445.9
273	slklslkl	SynEAR	273_SynEAR	8867.79	2747.85	95.0285	1547.24
210	dldelrl	SynEAR	210_SynEAR	9177.92	2843.94	98.3519	1601.36
277	eplal	SynEAR	277_SynEAR	9233.85	2861.28	98.9513	1611.12
Gal4	none	SynEAR	Gal4_SynEAR	9331.73	2891.61	100	1628.19
290	dlldl	SynEAR	290_SynEAR	9785.83	3032.32	104.866	1707.42
204	nlnlnv	SynEAR	204_SynEAR	10152.2	3145.86	108.793	1771.36
221	lkllgl	SynEAR	221_SynEAR	10175	3152.89	109.036	1775.32
255	rlglpa	SynEAR	255_SynEAR	10290	3188.53	110.269	1795.38
275	lddldl	SynEAR	275_SynEAR	10486.8	3249.51	112.378	1829.72
279	eltldls	SynEAR	279_SynEAR	10606.2	3286.52	113.658	1850.56
260	elrlldlnelelrlldln	SynEAR	260_SynEAR	10794.4	3344.83	115.674	1883.39
201	nlnep	SynEAR	201_SynEAR	10830.7	3356.09	116.063	1889.73
235	lpaleldldlpalel	SynEAR	235_SynEAR	10874.4	3369.61	116.531	1897.35
234	ldllnalnqldllna	SynEAR	234_SynEAR	11140.3	3452.03	119.381	1943.76
269	ddallslk	SynEAR	269_SynEAR	12215.6	3785.22	130.904	2131.36
243	elrlldln	SynEAR	243_SynEAR	12770.3	3957.12	136.849	2228.16
209	nlnlal	SynEAR	209_SynEAR	13032.1	4038.24	139.654	2273.83
251	elrldlndldlelrldln	SynEAR	251_SynEAR	13969.5	4328.7	149.699	2437.39
203	gllkql	SynEAR	203_SynEAR	14085.8	4364.74	150.945	2457.68
206	lklgl	SynEAR	206_SynEAR	14156.7	4386.71	151.705	2470.05
244	ldldrlgldld	SynEAR	244_SynEAR	14580.5	4518.02	156.246	2543.99
288	qlgllk	SynEAR	288_SynEAR	14580.6	4518.06	156.248	2544.01
246	ldlnelrrlgldlnelr	SynEAR	246_SynEAR	14941	4629.73	160.109	2606.89
282	rlglrlg	SynEAR	282_SynEAR	14974.5	4640.12	160.469	2612.74
241	dleslsl	SynEAR	241_SynEAR	15482.6	4797.57	165.914	2701.4
220	qllglql	SynEAR	220_SynEAR	15779.4	4889.52	169.094	2753.17
202	leltlk	SynEAR	202_SynEAR	16443.8	5095.39	176.214	2869.09
226	elrlldlelrelrlldl	SynEAR	226_SynEAR	16565.8	5133.21	177.521	2890.39
263	lpaelr	SynEAR	263_SynEAR	17092.8	5296.51	183.169	2982.34
276	lslsdldl	SynEAR	276_SynEAR	19566.4	6062.99	209.676	3413.92
268	nlnlnm	SynEAR	268_SynEAR	28678.9	8886.68	307.327	5003.87
gal4	none	tandem_SRDX	gal4_tandem_SRDX	29021.1	2891.61	100	3335.19
SRDX	LDLDLELRLGFA	tandem_SRDX	SRDX_tandem_SRDX	1165.71	116.149	4.01677	133.966
2xSRDX	LDLDLELRLGFALDLDLELRLGFA	tandem_SRDX	2xSRDX_tandem_SRDX	961.146	95.7667	3.31189	110.458
3xSRDX	LDLDLELRLGFALDLDLELRLGFALDLDLELRLGFA	tandem_SRDX	3xSRDX_tandem_SRDX	13024.5	1297.74	44.8797	1496.82
